# Supplementary material for: Emotional dysregulation, alexithymia and neuroticism: a systematic review on the genetic basis of a subset of psychological traits
Source: Psychiatr Genet. 2022 Dec 20;33(3):79–101. doi: 10.1097/YPG.0000000000000335 (PMC10158611; doi:10.1097/YPG.0000000000000335)
Supplement: Supplementary file 1 [file pg-33-79-s001.xlsx]

## Sheet: Citations
Title	Citation
Serotonin receptor gene (5-HT1A) modulates alexithymic characteristics and attachment orientation	Gong P, Liu J, Li S, Zhou X. Serotonin receptor gene (5-HT1A) modulates alexithymic characteristics and attachment orientation. Psychoneuroendocrinology. 2014;50:274-279. doi:10.1016/j.psyneuen.2014.09.001
IL-18 Serum Levels and Variants of the Serotonin Transporter Gene Are Related to Awareness of Emotions in Healthy Subjects: A Preliminary Study	Sacchinelli E, Piras F, Orfei MD, et al. IL-18 Serum Levels and Variants of the Serotonin Transporter Gene Are Related to Awareness of Emotions in Healthy Subjects: A Preliminary Study. Neuroimmunomodulation. 2018;25(3):129-137. doi:10.1159/000492030
Serotonin transporter gene promoter polymorphism and alexithymia	Kano M, Mizuno T, Kawano Y, Aoki M, Kanazawa M, Fukudo S. Serotonin transporter gene promoter polymorphism and alexithymia. Neuropsychobiology. 2012;65(2):76-82. doi:10.1159/000329554
Childhood Trauma and Functional Variants of 5-HTTLPR Are Independently Associated with Alexithymia in 5,283 Subjects from the General Population	Terock J, Van der Auwera S, Janowitz D, et al. Childhood Trauma and Functional Variants of 5-HTTLPR Are Independently Associated with Alexithymia in 5,283 Subjects from the General Population. Psychother Psychosom. 2018;87(1):58-61. doi:10.1159/000484143
Impact of 5-HTTLPR polymorphism on alexithymia in alcoholic patients after detoxification treatment	Mandelli L, Marangoni C, Liappas I, et al. Impact of 5-HTTLPR polymorphism on alexithymia in alcoholic patients after detoxification treatment. J Addict Med. 2013;7(5):372-373. doi:10.1097/ADM.0b013e31829c3049
Analysis of functional variants reveals new candidate genes associated with alexithymia	Mezzavilla M, Ulivi S, Bianca ML, Carlino D, Gasparini P, Robino A. Analysis of functional variants reveals new candidate genes associated with alexithymia. Psychiatry Res. 2015;227(2-3):363-365. doi:10.1016/j.psychres.2015.03.018
The BDNF Val66Met gene polymorphism is associated with increased alexithymic and anticipatory anxiety in patients with panic disorder	Zou Z, Qiu J, Huang Y, Wang J, Min W, Zhou B. The BDNF Val66Met gene polymorphism is associated with increased alexithymic and anticipatory anxiety in patients with panic disorder. Psychol Health Med. 2019;24(4):505-511. doi:10.1080/13548506.2018.1516890
On the genetics of loss aversion: An interaction effect of BDNF Val66Met and DRD2/ANKK1 Taq1a	Voigt G, Montag C, Markett S, Reuter M. On the genetics of loss aversion: An interaction effect of BDNF Val66Met and DRD2/ANKK1 Taq1a. Behav Neurosci. 2015;129(6):801-811. doi:10.1037/bne0000102
Interaction effect of functional variants of the BDNF and DRD2/ANKK1 gene is associated with alexithymia in healthy human subjects	Walter NT, Montag C, Markett SA, Reuter M. Interaction effect of functional variants of the BDNF and DRD2/ANKK1 gene is associated with alexithymia in healthy human subjects. Psychosom Med. 2011;73(1):23-28. doi:10.1097/PSY.0b013e31820037c1
Association between the catechol O-methyltransferase Val108/158Met polymorphism and alexithymia	Ham BJ, Lee MS, Lee YM, et al. Association between the catechol O-methyltransferase Val108/158Met polymorphism and alexithymia. Neuropsychobiology. 2005;52(3):151-154. doi:10.1159/000087846
Association between the Catechol-O-Methyltransferase (COMT) Val鹿58Met Polymorphism and Alexithymia in Patients with Obsessive-Compulsive Disorder	Koh MJ, Kang JI, Namkoong K, Lee SY, Kim SJ. Association between the Catechol-O-Methyltransferase (COMT) Val¹⁵⁸Met Polymorphism and Alexithymia in Patients with Obsessive-Compulsive Disorder. Yonsei Med J. 2016;57(3):721-727. doi:10.3349/ymj.2016.57.3.721
DRD2/ANKK1 TaqI A genotype moderates the relationship between alexithymia and the relative value of alcohol among male college binge drinkers	Wahlstrom LC, McChargue DE, Mackillop J. DRD2/ANKK1 TaqI A genotype moderates the relationship between alexithymia and the relative value of alcohol among male college binge drinkers [published correction appears in Pharmacol Biochem Behav. 2016 May;144:92]. Pharmacol Biochem Behav. 2012;102(3):471-476. doi:10.1016/j.pbb.2012.06.012
Lack of Association between Oxytocin Receptor (OXTR) Gene Polymorphisms and Alexithymia: Evidence from Patients with Obsessive-Compulsive Disorder	Koh MJ, Kim W, Kang JI, Namkoong K, Kim SJ. Lack of Association between Oxytocin Receptor (OXTR) Gene Polymorphisms and Alexithymia: Evidence from Patients with Obsessive-Compulsive Disorder. PLoS One. 2015;10(11):e0143168. Published 2015 Nov 23. doi:10.1371/journal.pone.0143168
Oxytocin receptor polymorphism and childhood social experiences shape adult personality, brain structure and neural correlates of mentalizing	Schneider-Hassloff H, Straube B, Jansen A, et al. Oxytocin receptor polymorphism and childhood social experiences shape adult personality, brain structure and neural correlates of mentalizing. Neuroimage. 2016;134:671-684. doi:10.1016/j.neuroimage.2016.04.009
Alexithymia is associated with reduced vitamin D levels, but not polymorphisms of the vitamin D binding-protein gene	Terock J, Hannemann A, Weihs A, Janowitz D, Grabe HJ. Alexithymia is associated with reduced vitamin D levels, but not polymorphisms of the vitamin D binding-protein gene. Psychiatr Genet. 2021;31(4):126-134. doi:10.1097/YPG.0000000000000283
Associations and interactions of the serotonin receptor genes 5-HT1A, 5-HT2A, and childhood trauma with alexithymia in two independent general-population samples	Terock J, Weihs A, Teumer A, Klinger-König J, Janowitz D, Grabe HJ. Associations and interactions of the serotonin receptor genes 5-HT1A, 5-HT2A, and childhood trauma with alexithymia in two independent general-population samples. Psychiatry Res. 2021;298:113783. doi:10.1016/j.psychres.2021.113783
The rs6311 of serotonin receptor 2A (5-HT2A) gene is associated with alexithymia and mental health	Li X, He L, Liu J, et al. The rs6311 of serotonin receptor 2A (5-HT2A) gene is associated with alexithymia and mental health. J Affect Disord. 2020;272:277-282. doi:10.1016/j.jad.2020.03.153
Affective functioning and social cognition in Noonan syndrome	Wingbermühle E, Egger JI, Verhoeven WM, van der Burgt I, Kessels RP. Affective functioning and social cognition in Noonan syndrome. Psychol Med. 2012;42(2):419-426. doi:10.1017/S0033291711001115
Alexithymia, emotion perception, and social assertiveness in adult women with Noonan and Turner syndromes	Roelofs RL, Wingbermühle E, Freriks K, Verhaak CM, Kessels RP, Egger JI. Alexithymia, emotion perception, and social assertiveness in adult women with Noonan and Turner syndromes. Am J Med Genet A. 2015;167A(4):768-776. doi:10.1002/ajmg.a.37006
X Chromosomal effects on social cognitive processing and emotion regulation: A study with Klinefelter men (47,XXY)	van Rijn S, Swaab H, Aleman A, Kahn RS. X Chromosomal effects on social cognitive processing and emotion regulation: A study with Klinefelter men (47,XXY). Schizophr Res. 2006;84(2-3):194-203. doi:10.1016/j.schres.2006.02.020
A genome-wide association study of emotion dysregulation: Evidence for interleukin 2 receptor alpha	Powers A, Almli L, Smith A, et al. A genome-wide association study of emotion dysregulation: Evidence for interleukin 2 receptor alpha. J Psychiatr Res. 2016;83:195-202. doi:10.1016/j.jpsychires.2016.09.006
Change in attachment predicts change in emotion regulation particularly among 5-HTTLPR short-allele homozygotes	Viddal KR, Berg-Nielsen TS, Belsky J, Wichstrøm L. Change in attachment predicts change in emotion regulation particularly among 5-HTTLPR short-allele homozygotes. Dev Psychol. 2017;53(7):1316-1329. doi:10.1037/dev0000321
Association of a functional polymorphism of the serotonin transporter gene with anxiety-related temperament and behavior problems in children: a longitudinal study from infancy to the mid-teens	Jorm AF, Prior M, Sanson A, Smart D, Zhang Y, Easteal S. Association of a functional polymorphism of the serotonin transporter gene with anxiety-related temperament and behavior problems in children: a longitudinal study from infancy to the mid-teens. Mol Psychiatry. 2000;5(5):542-547. doi:10.1038/sj.mp.4000782
Interplay of genes and early mother-child relationship in the development of self-regulation from toddler to preschool age	Kochanska G, Philibert RA, Barry RA. Interplay of genes and early mother-child relationship in the development of self-regulation from toddler to preschool age. J Child Psychol Psychiatry. 2009;50(11):1331-1338. doi:10.1111/j.1469-7610.2008.02050.x
Differential influence of 5-HTTLPR - polymorphism and COMT Val158Met - polymorphism on emotion perception and regulation in healthy women	Weiss EM, Freudenthaler HH, Fink A, et al. Differential influence of 5-HTTLPR - polymorphism and COMT Val158Met - polymorphism on emotion perception and regulation in healthy women. J Int Neuropsychol Soc. 2014;20(5):516-524. doi:10.1017/S135561771400023X
Developmental Patterns of Child Emotion Dysregulation as Predicted by Serotonin Transporter Genotype and Parenting	Noroña AN, Tung I, Lee SS, Blacher J, Crnic KA, Baker BL. Developmental Patterns of Child Emotion Dysregulation as Predicted by Serotonin Transporter Genotype and Parenting. J Clin Child Adolesc Psychol. 2018;47(sup1):S354-S368. doi:10.1080/15374416.2017.1326120
Association of serotonin transporter gene polymorphism and emotion regulation	Murakami H, Matsunaga M, Ohira H. Association of serotonin transporter gene polymorphism and emotion regulation. Neuroreport. 2009;20(4):414-418. doi:10.1097/WNR.0b013e328325a910
Childhood trauma and emotion regulation: The moderator role of BDNF Val66Met	Bîlc MI, Vulturar R, Chiș A, et al. Childhood trauma and emotion regulation: The moderator role of BDNF Val66Met. Neurosci Lett. 2018;685:7-11. doi:10.1016/j.neulet.2018.07.018
COMT Val158Met polymorphism, verbalizing of emotion and activation of affective brain systems	Swart M, Bruggeman R, Larøi F, et al. COMT Val158Met polymorphism, verbalizing of emotion and activation of affective brain systems. Neuroimage. 2011;55(1):338-344. doi:10.1016/j.neuroimage.2010.12.017
Evocative gene-parenting correlations and academic performance at first grade: an exploratory study	Propper CB, Shanahan MJ, Russo R, Mills-Koonce WR. Evocative gene-parenting correlations and academic performance at first grade: an exploratory study. Dev Psychopathol. 2012;24(4):1265-1282. doi:10.1017/S0954579412000697
Estrogen levels, emotion regulation, and emotional symptoms of women with premenstrual dysphoric disorder: The moderating effect of estrogen receptor 1a polymorphism	Yen JY, Wang PW, Su CH, Liu TL, Long CY, Ko CH. Estrogen levels, emotion regulation, and emotional symptoms of women with premenstrual dysphoric disorder: The moderating effect of estrogen receptor 1α polymorphism. Prog Neuropsychopharmacol Biol Psychiatry. 2018;82:216-223. doi:10.1016/j.pnpbp.2017.11.013
FKBP5 moderation of the relationship between childhood trauma and maladaptive emotion regulation strategies in adolescents	Halldorsdottir T, de Matos APS, Awaloff Y, Arnarson EÖ, Craighead WE, Binder EB. FKBP5 moderation of the relationship between childhood trauma and maladaptive emotion regulation strategies in adolescents. Psychoneuroendocrinology. 2017;84:61-65. doi:10.1016/j.psyneuen.2017.06.012
"The Heidelberg Five" personality dimensions: Genome-wide associations, polygenic risk for neuroticism, and psychopathology 20 years after assessment	Heilbronner U, Papiol S, Budde M, et al. "The Heidelberg Five" personality dimensions: Genome-wide associations, polygenic risk for neuroticism, and psychopathology 20 years after assessment. Am J Med Genet B Neuropsychiatr Genet. 2021;186(2):77-89. doi:10.1002/ajmg.b.32837
An interaction between early threat exposure and the oxytocin receptor in females: Disorder-specific versus general risk for psychopathology and social-emotional mediators	Byrd AL, Tung I, Manuck SD, et al. An interaction between early threat exposure and the oxytocin receptor in females: Disorder-specific versus general risk for psychopathology and social-emotional mediators. Dev Psychopathol. 2021;33(4):1248-1263. doi:10.1017/S0954579420000462
The role of TPH2 variant rs4570625 in shaping infant attention to social signals	Kataja EL, Leppänen JM, Kantojärvi K, et al. The role of TPH2 variant rs4570625 in shaping infant attention to social signals. Infant Behav Dev. 2020;60:101471. doi:10.1016/j.infbeh.2020.101471
Genetic associations with performance on a behavioral measure of distress intolerance	Amstadter AB, Daughters SB, Macpherson L, et al. Genetic associations with performance on a behavioral measure of distress intolerance. J Psychiatr Res. 2012;46(1):87-94. doi:10.1016/j.jpsychires.2011.09.017
Associations between a polymorphism in the hydroxysteroid (11-beta) dehydrogenase 1 gene, neuroticism and postpartum depression	Iliadis SI, Comasco E, Hellgren C, Kollia N, Sundström Poromaa I, Skalkidou A. Associations between a polymorphism in the hydroxysteroid (11-beta) dehydrogenase 1 gene, neuroticism and postpartum depression. J Affect Disord. 2017;207:141-147. doi:10.1016/j.jad.2016.09.030
Combined linkage and association analyses of the 124-bp allele of marker D2S2944 with anxiety, depression, neuroticism and major depression	Beem AL, Geus EJ, Hottenga JJ, et al. Combined linkage and association analyses of the 124-bp allele of marker D2S2944 with anxiety, depression, neuroticism and major depression. Behav Genet. 2006;36(1):127-136. doi:10.1007/s10519-005-9006-y
Analysis of personality traits and their influence on the quality of life of postmenopausal women with regard to genetic factors	Schneider-Matyka D, Jurczak A, Samochowiec A, et al. Analysis of personality traits and their influence on the quality of life of postmenopausal women with regard to genetic factors. Ann Gen Psychiatry. 2016;15(1):25. Published 2016 Sep 8. doi:10.1186/s12991-016-0110-6
Serotonin transporter gene, childhood emotional abuse and cognitive vulnerability to depression	Antypa N, Van der Does AJ. Serotonin transporter gene, childhood emotional abuse and cognitive vulnerability to depression. Genes Brain Behav. 2010;9(6):615-620. doi:10.1111/j.1601-183X.2010.00593.x
Family based association analyses between the serotonin transporter gene polymorphism (5-HTTLPR) and neuroticism, anxiety and depression	Middeldorp CM, de Geus EJ, Beem AL, et al. Family based association analyses between the serotonin transporter gene polymorphism (5-HTTLPR) and neuroticism, anxiety and depression. Behav Genet. 2007;37(2):294-301. doi:10.1007/s10519-006-9139-7
5-HTTLPR polymorphism is associated with nostalgia proneness: The role of neuroticism	Luo YLL, Welker KM, Way B, et al. 5-HTTLPR polymorphism is associated with nostalgia proneness: The role of neuroticism. Soc Neurosci. 2019;14(2):183-190. doi:10.1080/17470919.2017.1414717
Personality and the serotonin transporter gene: Associations in a longitudinal population-based study	Harro J, Merenäkk L, Nordquist N, Konstabel K, Comasco E, Oreland L. Personality and the serotonin transporter gene: Associations in a longitudinal population-based study. Biol Psychol. 2009;81(1):9-13. doi:10.1016/j.biopsycho.2009.01.001
Neuroticism is not associated with the serotonin transporter (5-HTTLPR) polymorphism	Flory JD, Manuck SB, Ferrell RE, Dent KM, Peters DG, Muldoon MF. Neuroticism is not associated with the serotonin transporter (5-HTTLPR) polymorphism. Mol Psychiatry. 1999;4(1):93-96. doi:10.1038/sj.mp.4000466
Gender-specific association between serotonin transporter polymorphisms (5-HTTLPR and rs25531) and neuroticism, anxiety and depression in well-defined healthy Han Chinese	Chang CC, Chang HA, Fang WH, Chang TC, Huang SY. Gender-specific association between serotonin transporter polymorphisms (5-HTTLPR and rs25531) and neuroticism, anxiety and depression in well-defined healthy Han Chinese. J Affect Disord. 2017;207:422-428. doi:10.1016/j.jad.2016.08.055
Pleiotropy of the serotonin transporter gene for seasonality and neuroticism	Sher L, Greenberg BD, Murphy DL, Rosenthal NE, Sirota LA, Hamer DH. Pleiotropy of the serotonin transporter gene for seasonality and neuroticism. Psychiatr Genet. 2000;10(3):125-130. doi:10.1097/00041444-200010030-00004
Serotonin transporter-linked promoter region polymorphism and personality traits in a Japanese population	Umekage T, Tochigi M, Marui T, et al. Serotonin transporter-linked promoter region polymorphism and personality traits in a Japanese population. Neurosci Lett. 2003;337(1):13-16. doi:10.1016/s0304-3940(02)01291-0
The serotonin transporter length polymorphism, neuroticism, and depression: a comprehensive assessment of association	Willis-Owen SA, Turri MG, Munafò MR, et al. The serotonin transporter length polymorphism, neuroticism, and depression: a comprehensive assessment of association. Biol Psychiatry. 2005;58(6):451-456. doi:10.1016/j.biopsych.2005.04.050
The serotonin transporter gene length polymorphism (5-HTTLPR) and life events: no evidence for an interaction effect on neuroticism and anxious depressive symptoms	Middeldorp CM, de Geus EJ, Willemsen G, Hottenga JJ, Slagboom PE, Boomsma DI. The serotonin transporter gene length polymorphism (5-HTTLPR) and life events: no evidence for an interaction effect on neuroticism and anxious depressive symptoms. Twin Res Hum Genet. 2010;13(6):544-549. doi:10.1375/twin.13.6.544
Variations in 5-HTTLPR: relation to familiar risk of affective disorder, life events, neuroticism and cortisol	Vinberg M, Mellerup E, Andersen PK, Bennike B, Kessing LV. Variations in 5-HTTLPR: relation to familiar risk of affective disorder, life events, neuroticism and cortisol. Prog Neuropsychopharmacol Biol Psychiatry. 2010;34(1):86-91. doi:10.1016/j.pnpbp.2009.10.002
Interaction between the 5-HTTLPR genotype, impact of stressful life events, and trait neuroticism on depressive symptoms in healthy volunteers	Markus CR. Interaction between the 5-HTTLPR genotype, impact of stressful life events, and trait neuroticism on depressive symptoms in healthy volunteers. Psychiatr Genet. 2013;23(3):108-116. doi:10.1097/YPG.0b013e32835fe3e1
The serotonin transporter polymorphism (5-HTTLPR) and personality: response style as a new endophenotype for anxiety	Plieger T, Montag C, Felten A, Reuter M. The serotonin transporter polymorphism (5-HTTLPR) and personality: response style as a new endophenotype for anxiety. Int J Neuropsychopharmacol. 2014;17(6):851-858. doi:10.1017/S1461145713001776
5-HTTLPR/rs25531 polymorphism and neuroticism are linked by resting state functional connectivity of amygdala and fusiform gyrus	Kruschwitz JD, Walter M, Varikuti D, et al. 5-HTTLPR/rs25531 polymorphism and neuroticism are linked by resting state functional connectivity of amygdala and fusiform gyrus. Brain Struct Funct. 2015;220(4):2373-2385. doi:10.1007/s00429-014-0782-0
Association of a functional polymorphism in the serotonin transporter gene with personality traits in females in a Polish population	Dragan WŁ, Oniszczenko W. Association of a functional polymorphism in the serotonin transporter gene with personality traits in females in a Polish population. Neuropsychobiology. 2006;54(1):45-50. doi:10.1159/000095741
Sex-specific pathways among tri-allelic serotonin transporter polymorphism, trait neuroticism and generalized anxiety disorder	Chang HA, Fang WH, Liu YP, et al. Sex-specific pathways among tri-allelic serotonin transporter polymorphism, trait neuroticism and generalized anxiety disorder. J Psychiatry Neurosci. 2020;45(6):379-386. doi:10.1503/jpn.190092
Differential impact of serotonin transporter activity on temperament and behavior in persons with a family history of alcoholism in the Oklahoma Family Health Patterns Project	Lovallo WR, Enoch MA, Yechiam E, et al. Differential impact of serotonin transporter activity on temperament and behavior in persons with a family history of alcoholism in the Oklahoma Family Health Patterns Project. Alcohol Clin Exp Res. 2014;38(6):1575-1581. doi:10.1111/acer.12412
Association between the serotonin transporter gene and personality traits in borderline personality disorder patients evaluated with Zuckerman-Zuhlman Personality Questionnaire (ZKPQ)	Pascual JC, Soler J, Baiget M, et al. Association between the serotonin transporter gene and personality traits in borderline personality disorder patients evaluated with Zuckerman-Zuhlman Personality Questionnaire (ZKPQ). Actas Esp Psiquiatr. 2007;35(6):382-386.
Polymorphisms of the serotonin transporter gene (5-HTTLPR, A/G SNP in 5-HTTLPR, and STin2 VNTR) and their relation to personality traits in healthy individuals from Russia	Kazantseva AV, Gaysina DA, Faskhutdinova GG, Noskova T, Malykh SB, Khusnutdinova EK. Polymorphisms of the serotonin transporter gene (5-HTTLPR, A/G SNP in 5-HTTLPR, and STin2 VNTR) and their relation to personality traits in healthy individuals from Russia. Psychiatr Genet. 2008;18(4):167-176. doi:10.1097/YPG.0b013e328304deb8
Serotonin transporter and GABAA alpha 6 receptor variants are associated with neuroticism	Sen S, Villafuerte S, Nesse R, et al. Serotonin transporter and GABAA alpha 6 receptor variants are associated with neuroticism. Biol Psychiatry. 2004;55(3):244-249. doi:10.1016/j.biopsych.2003.08.006
The assessment of the relationship between personality, the presence of the 5HTT and MAO-A polymorphisms, and the severity of climacteric and depressive symptoms in postmenopausal women	Jurczak A, Szkup M, Wieder-Huszla S, et al. The assessment of the relationship between personality, the presence of the 5HTT and MAO-A polymorphisms, and the severity of climacteric and depressive symptoms in postmenopausal women. Arch Womens Ment Health. 2015;18(4):613-621. doi:10.1007/s00737-015-0497-0
Polymorphisms in the serotonin transporter and monoamine oxidase A genes and their relationship to personality traits measured by the Temperament and Character Inventory and NEO Five-Factor Inventory in healthy volunteers	Samochowiec J, Syrek S, Michał P, et al. Polymorphisms in the serotonin transporter and monoamine oxidase A genes and their relationship to personality traits measured by the Temperament and Character Inventory and NEO Five-Factor Inventory in healthy volunteers. Neuropsychobiology. 2004;50(2):174-181. doi:10.1159/000079111
Variants of the serotonin transporter gene and NEO-PI-R Neuroticism: No association in the BLSA and SardiNIA samples	Terracciano A, Balaci L, Thayer J, et al. Variants of the serotonin transporter gene and NEO-PI-R Neuroticism: No association in the BLSA and SardiNIA samples. Am J Med Genet B Neuropsychiatr Genet. 2009;150B(8):1070-1077. doi:10.1002/ajmg.b.30932
The 5-HT1A C(-1019)G polymorphism, personality and electrodermal reactivity in a reward/punishment paradigm	Schmitz A, Kirsch P, Reuter M, et al. The 5-HT1A C(-1019)G polymorphism, personality and electrodermal reactivity in a reward/punishment paradigm. Int J Neuropsychopharmacol. 2009;12(3):383-392. doi:10.1017/S1461145708009401
The C(-1019)G 5-HT1A promoter polymorphism and personality traits: no evidence for significant association in alcoholic patients	Koller G, Bondy B, Preuss UW, Zill P, Soyka M. The C(-1019)G 5-HT1A promoter polymorphism and personality traits: no evidence for significant association in alcoholic patients. Behav Brain Funct. 2006;2:7. Published 2006 Feb 25. doi:10.1186/1744-9081-2-7
Serotonin 2A receptor gene polymorphism and personality traits: no evidence for significant association	Tochigi M, Umekage T, Kato C, et al. Serotonin 2A receptor gene polymorphism and personality traits: no evidence for significant association. Psychiatr Genet. 2005;15(1):67-69. doi:10.1097/00041444-200503000-00011
Polymorphism of the 5-HT(2A) receptor gene: association with stress-related indices in healthy middle-aged adults	Fiocco AJ, Joober R, Poirier J, Lupien S. Polymorphism of the 5-HT(2A) receptor gene: association with stress-related indices in healthy middle-aged adults. Front Behav Neurosci. 2007;1:3. Published 2007 Nov 2. doi:10.3389/neuro.08.003.2007
The Relationship between Personality Traits, the 5HTT Polymorphisms, and the Occurrence of Anxiety and Depressive Symptoms in Elite Athletes	Petito A, Altamura M, Iuso S, et al. The Relationship between Personality Traits, the 5HTT Polymorphisms, and the Occurrence of Anxiety and Depressive Symptoms in Elite Athletes. PLoS One. 2016;11(6):e0156601. Published 2016 Jun 3. doi:10.1371/journal.pone.0156601
Covariance structure of neuroticism and agreeableness: a twin and molecular genetic analysis of the role of the serotonin transporter gene	Jang KL, Hu S, Livesley WJ, et al. Covariance structure of neuroticism and agreeableness: a twin and molecular genetic analysis of the role of the serotonin transporter gene. J Pers Soc Psychol. 2001;81(2):295-304. doi:10.1037//0022-3514.81.2.295
Affective and neuroendocrine stress reactivity to an academic examination: influence of the 5-HTTLPR genotype and trait neuroticism	Verschoor E, Markus CR. Affective and neuroendocrine stress reactivity to an academic examination: influence of the 5-HTTLPR genotype and trait neuroticism. Biol Psychol. 2011;87(3):439-449. doi:10.1016/j.biopsycho.2011.06.001
Interacting effects of the serotonin transporter gene and neuroticism in smoking practices and nicotine dependence	Lerman C, Caporaso NE, Audrain J, Main D, Boyd NR, Shields PG. Interacting effects of the serotonin transporter gene and neuroticism in smoking practices and nicotine dependence. Mol Psychiatry. 2000;5(2):189-192. doi:10.1038/sj.mp.4000672
The serotonin transporter gene and peer-rated neuroticism	Ball D, Hill L, Freeman B, et al. The serotonin transporter gene and peer-rated neuroticism. Neuroreport. 1997;8(5):1301-1304. doi:10.1097/00001756-199703240-00048
Association between the serotonin transporter promoter polymorphism and personality traits in a primarily female population sample	Greenberg BD, Li Q, Lucas FR, et al. Association between the serotonin transporter promoter polymorphism and personality traits in a primarily female population sample. Am J Med Genet. 2000;96(2):202-216. doi:10.1002/(sici)1096-8628(20000403)96:2<202::aid-ajmg16>3.0.co;2-j
Accurate, Large-Scale Genotyping of 5HTTLPR and Flanking Single Nucleotide Polymorphisms in an Association Study of Depression, Anxiety, and Personality Measures	Wray NR, James MR, Gordon SD, et al. Accurate, Large-Scale Genotyping of 5HTTLPR and Flanking Single Nucleotide Polymorphisms in an Association Study of Depression, Anxiety, and Personality Measures. Biol Psychiatry. 2009;66(5):468-476. doi:10.1016/j.biopsych.2009.04.030
Neuroticism and polymorphisms in the serotonin transporter gene	Deary IJ, Battersby S, Whiteman MC, Connor JM, Fowkes FG, Harmar A. Neuroticism and polymorphisms in the serotonin transporter gene. Psychol Med. 1999;29(3):735-739. doi:10.1017/s0033291798007557
An association study of a functional polymorphism of the serotonin transporter gene with personality and psychiatric symptoms	Jorm AF, Henderson AS, Jacomb PA, et al. An association study of a functional polymorphism of the serotonin transporter gene with personality and psychiatric symptoms. Mol Psychiatry. 1998;3(5):449-451. doi:10.1038/sj.mp.4000424
Lack of association between the serotonin transporter promoter polymorphism (5-HTTLPR) and personality traits in asymptomatic patients with panic disorder	Wachleski C, Blaya C, Salum GA, Vargas V, Leistner-Segal S, Manfro GG. Lack of association between the serotonin transporter promoter polymorphism (5-HTTLPR) and personality traits in asymptomatic patients with panic disorder. Neurosci Lett. 2008;431(2):173-178. doi:10.1016/j.neulet.2007.11.037
5-HTTLPR S-allele: a genetic plasticity factor regarding the effects of life events on personality?	Kuepper Y, Wielpuetz C, Alexander N, Mueller E, Grant P, Hennig J. 5-HTTLPR S-allele: a genetic plasticity factor regarding the effects of life events on personality?. Genes Brain Behav. 2012;11(6):643-650. doi:10.1111/j.1601-183X.2012.00783.x
Serotonin transporter promoter polymorphism, peripheral indexes of serotonin function, and personality measures in families with alcoholism	Stoltenberg SF, Twitchell GR, Hanna GL, et al. Serotonin transporter promoter polymorphism, peripheral indexes of serotonin function, and personality measures in families with alcoholism. Am J Med Genet. 2002;114(2):230-234. doi:10.1002/ajmg.10187
Association between allelic variation of serotonin transporter function and neuroticism in anxious cluster C personality disorders	Jacob CP, Strobel A, Hohenberger K, et al. Association between allelic variation of serotonin transporter function and neuroticism in anxious cluster C personality disorders. Am J Psychiatry. 2004;161(3):569-572. doi:10.1176/appi.ajp.161.3.569
No association between serotonin transporter gene polymorphisms and personality traits	Gustavsson JP, Nöthen MM, Jönsson EG, et al. No association between serotonin transporter gene polymorphisms and personality traits. Am J Med Genet. 1999;88(4):430-436.
Gender differences in association between serotonin transporter gene polymorphism and personality traits	Du L, Bakish D, Hrdina PD. Gender differences in association between serotonin transporter gene polymorphism and personality traits. Psychiatr Genet. 2000;10(4):159-164. doi:10.1097/00041444-200010040-00002
Associations among the NEO Personality Inventory, Revised and the serotonin transporter gene-linked polymorphic region in elders: effects of depression and gender	Brummett BH, Siegler IC, McQuoid DR, Svenson IK, Marchuk DA, Steffens DC. Associations among the NEO Personality Inventory, Revised and the serotonin transporter gene-linked polymorphic region in elders: effects of depression and gender. Psychiatr Genet. 2003;13(1):13-18. doi:10.1097/00041444-200303000-00002
Serotonergic genotypes, neuroticism, and financial choices	Kuhnen CM, Samanez-Larkin GR, Knutson B. Serotonergic genotypes, neuroticism, and financial choices. PLoS One. 2013;8(1):e54632. doi:10.1371/journal.pone.0054632
Non-linear association between the serotonin transporter promoter polymorphism and neuroticism: a caution against using extreme samples to identify quantitative trait loci	Sirota LA, Greenberg BD, Murphy DL, Hamer DH. Non-linear association between the serotonin transporter promoter polymorphism and neuroticism: a caution against using extreme samples to identify quantitative trait loci. Psychiatr Genet. 1999;9(1):35-38. doi:10.1097/00041444-199903000-00006
Threat-related amygdala functional connectivity is associated with 5-HTTLPR genotype and neuroticism	Madsen MK, Mc Mahon B, Andersen SB, Siebner HR, Knudsen GM, Fisher PM. Threat-related amygdala functional connectivity is associated with 5-HTTLPR genotype and neuroticism. Soc Cogn Affect Neurosci. 2016;11(1):140-149. doi:10.1093/scan/nsv098
In search of positive mental health: Personality profiles and genetic polymorphisms	Nestor PG, Hasler VC, O'Donovan K, Lapp HE, Boodai SB, Hunter R. In search of positive mental health: Personality profiles and genetic polymorphisms. Stress Health. 2021;37(2):310-319. doi:10.1002/smi.2996
SERT and BDNF polymorphisms interplay on neuroticism in borderline personality disorder	Salinas V, Villarroel J, Silva H, et al. SERT and BDNF polymorphisms interplay on neuroticism in borderline personality disorder. BMC Res Notes. 2020;13(1):61. Published 2020 Feb 7. doi:10.1186/s13104-020-4924-6
Neuroticism and ABO blood types	Rinieris PM, Christodoulou GN, Stefanis CN. Neuroticism and ABO blood types. Acta Psychiatr Scand. 1980;61(5):473-476. doi:10.1111/j.1600-0447.1980.tb00885.x
ADH1A variation predisposes to personality traits and substance dependence	Zuo L, Gelernter J, Kranzler HR, et al. ADH1A variation predisposes to personality traits and substance dependence. Am J Med Genet B Neuropsychiatr Genet. 2010;153B(2):376-386. doi:10.1002/ajmg.b.30990
Apolipoprotein E genotype impact on memory and attention in older persons: the moderating role of personality phenotype	Chapman BP, Benedict RHB, Lin F, et al. Apolipoprotein E genotype impact on memory and attention in older persons: the moderating role of personality phenotype. Int J Geriatr Psychiatry. 2018;33(2):332-339. doi:10.1002/gps.4748
Influence of genetic polymorphisms in the apolipoprotein (APOE) and the butyrylcholinesterase (BCHE) gene on stress markers in older adults: a 3-year study	Fiocco AJ, Nair NP, Schwartz G, et al. Influence of genetic polymorphisms in the apolipoprotein (APOE) and the butyrylcholinesterase (BCHE) gene on stress markers in older adults: a 3-year study. Neurobiol Aging. 2009;30(6):1001-1005. doi:10.1016/j.neurobiolaging.2007.09.008
Gene by neuroticism interaction and cognitive function among older adults	Dar-Nimrod I, Chapman BP, Robbins JA, Porsteinsson A, Mapstone M, Duberstein PR. Gene by neuroticism interaction and cognitive function among older adults. Int J Geriatr Psychiatry. 2012;27(11):1147-1154. doi:10.1002/gps.3759
Influence of androgen receptor repeat polymorphisms on personality traits in men	Westberg L, Henningsson S, Landén M, et al. Influence of androgen receptor repeat polymorphisms on personality traits in men. J Psychiatry Neurosci. 2009;34(3):205-213.
Association study of a brain-derived neurotrophic factor (BDNF) Val66Met polymorphism and personality trait and intelligence in healthy young females	Tsai SJ, Hong CJ, Yu YW, Chen TJ. Association study of a brain-derived neurotrophic factor (BDNF) Val66Met polymorphism and personality trait and intelligence in healthy young females. Neuropsychobiology. 2004;49(1):13-16. doi:10.1159/000075333
Brain derived neurotrophic factor Val66Met polymorphism, the five factor model of personality and hippocampal volume: Implications for depressive illness	Joffe RT, Gatt JM, Kemp AH, et al. Brain derived neurotrophic factor Val66Met polymorphism, the five factor model of personality and hippocampal volume: Implications for depressive illness. Hum Brain Mapp. 2009;30(4):1246-1256. doi:10.1002/hbm.20592
A genotype-endophenotype-phenotype path model of depressed mood: integrating cognitive and emotional markers	Gatt JM, Clark CR, Kemp AH, et al. A genotype-endophenotype-phenotype path model of depressed mood: integrating cognitive and emotional markers. J Integr Neurosci. 2007;6(1):75-104. doi:10.1142/s0219635207001398
Effects of Mind-Body Training on Personality and Behavioral Activation and Inhibition System According to BDNF Val66Met Polymorphism	Jung YH, Lee US, Jang JH, Kang DH. Effects of Mind-Body Training on Personality and Behavioral Activation and Inhibition System According to BDNF Val66Met Polymorphism. Psychiatry Investig. 2016;13(3):333-340. doi:10.4306/pi.2016.13.3.333
Association of a functional BDNF polymorphism and anxiety-related personality traits	Lang UE, Hellweg R, Kalus P, et al. Association of a functional BDNF polymorphism and anxiety-related personality traits. Psychopharmacology (Berl). 2005;180(1):95-99. doi:10.1007/s00213-004-2137-7
A BDNF coding variant is associated with the NEO personality inventory domain neuroticism, a risk factor for depression	Sen S, Nesse RM, Stoltenberg SF, et al. A BDNF coding variant is associated with the NEO personality inventory domain neuroticism, a risk factor for depression. Neuropsychopharmacology. 2003;28(2):397-401. doi:10.1038/sj.npp.1300053
BDNF Val66Met genotype and neuroticism predict life stress: A longitudinal study from childhood to adulthood	Lehto K, Mäestu J, Kiive E, Veidebaum T, Harro J. BDNF Val66Met genotype and neuroticism predict life stress: A longitudinal study from childhood to adulthood. Eur Neuropsychopharmacol. 2016;26(3):562-569. doi:10.1016/j.euroneuro.2015.12.029
Interaction between BDNF Val66Met and dopamine transporter gene variation influences anxiety-related traits	Hünnerkopf R, Strobel A, Gutknecht L, Brocke B, Lesch KP. Interaction between BDNF Val66Met and dopamine transporter gene variation influences anxiety-related traits. Neuropsychopharmacology. 2007;32(12):2552-2560. doi:10.1038/sj.npp.1301383
The psychiatric vulnerability gene CACNA1C and its sex-specific relationship with personality traits, resilience factors and depressive symptoms in the general population	Strohmaier J, Amelang M, Hothorn LA, et al. The psychiatric vulnerability gene CACNA1C and its sex-specific relationship with personality traits, resilience factors and depressive symptoms in the general population. Mol Psychiatry. 2013;18(5):607-613. doi:10.1038/mp.2012.53
RASopathies are associated with a distinct personality profile	Bizaoui V, Gage J, Brar R, Rauen KA, Weiss LA. RASopathies are associated with a distinct personality profile. Am J Med Genet B Neuropsychiatr Genet. 2018;177(4):434-446. doi:10.1002/ajmg.b.32632
Preliminary Evidence That CD38 Moderates the Association of Neuroticism on Amygdala-Subgenual Cingulate Connectivity	Tabak BA, Young KS, Torre JB, et al. Preliminary Evidence That CD38 Moderates the Association of Neuroticism on Amygdala-Subgenual Cingulate Connectivity. Front Neurosci. 2020;14:11. Published 2020 Feb 14. doi:10.3389/fnins.2020.00011
Genetic association between CELF4 rs1557341 polymorphism and neuroticism in Chinese Han population	An L, Chen Z, Zhang N, et al. Genetic association between CELF4 rs1557341 polymorphism and neuroticism in Chinese Han population. Psychiatry Res. 2019;279:138-139. doi:10.1016/j.psychres.2018.12.136
A novel differential susceptibility gene: CHRNA4 and moderation of the effect of maltreatment on child personality	Grazioplene RG, Deyoung CG, Rogosch FA, Cicchetti D. A novel differential susceptibility gene: CHRNA4 and moderation of the effect of maltreatment on child personality. J Child Psychol Psychiatry. 2013;54(8):872-880. doi:10.1111/jcpp.12031
CHRNA5 and CHRNA3 variants and level of neuroticism in young adult Mexican American men and women	Criado JR, Gizer IR, Edenberg HJ, Ehlers CL. CHRNA5 and CHRNA3 variants and level of neuroticism in young adult Mexican American men and women. Twin Res Hum Genet. 2014;17(2):80-88. doi:10.1017/thg.2014.11
A complex interplay between personality domains, marital status and a variant in CHRNA5 on the risks of cocaine, nicotine dependences and cocaine-induced paranoia	Zayats T, Yang BZ, Xie P, Poling J, Farrer LA, Gelernter J. A complex interplay between personality domains, marital status and a variant in CHRNA5 on the risks of cocaine, nicotine dependences and cocaine-induced paranoia. PLoS One. 2013;8(1):e49368. doi:10.1371/journal.pone.0049368
CNR1 gene is associated with high neuroticism and low agreeableness and interacts with recent negative life events to predict current depressive symptoms	Juhasz G, Chase D, Pegg E, et al. CNR1 gene is associated with high neuroticism and low agreeableness and interacts with recent negative life events to predict current depressive symptoms. Neuropsychopharmacology. 2009;34(8):2019-2027. doi:10.1038/npp.2009.19
Exploring the Role of Contactins across Psychological, Psychiatric and Cardiometabolic Traits within UK Biobank	Morris J, Leung SSY, Bailey MES, et al. Exploring the Role of Contactins across Psychological, Psychiatric and Cardiometabolic Traits within UK Biobank. Genes (Basel). 2020;11(11):1326. Published 2020 Nov 10. doi:10.3390/genes11111326
Fearfulness, neuroticism/anxiety, and COMT Val158Met in long-term fear conditioning and extinction	Panitz C, Sperl MFJ, Hennig J, Klucken T, Hermann C, Mueller EM. Fearfulness, neuroticism/anxiety, and COMT Val158Met in long-term fear conditioning and extinction. Neurobiol Learn Mem. 2018;155:7-20. doi:10.1016/j.nlm.2018.06.001
Effect of COMT Val158Met polymorphism on personality traits and educational attainment in a longitudinal population representative study	Lehto K, Akkermann K, Parik J, Veidebaum T, Harro J. Effect of COMT Val158Met polymorphism on personality traits and educational attainment in a longitudinal population representative study. Eur Psychiatry. 2013;28(8):492-498. doi:10.1016/j.eurpsy.2013.06.008
A Genetic Variant (COMT) Coding Dopaminergic Activity Predicts Personality Traits in Healthy Elderly	Kotyuk E, Duchek J, Head D, Szekely A, Goate AM, Balota DA. A Genetic Variant (COMT) Coding Dopaminergic Activity Predicts Personality Traits in Healthy Elderly. Pers Individ Dif. 2015;82:61-66. doi:10.1016/j.paid.2015.03.012
Association between the COMT Val158Met polymorphism and propensity to anxiety in an Australian population-based longitudinal study of adolescent health	Olsson CA, Anney RJ, Lotfi-Miri M, Byrnes GB, Williamson R, Patton GC. Association between the COMT Val158Met polymorphism and propensity to anxiety in an Australian population-based longitudinal study of adolescent health. Psychiatr Genet. 2005;15(2):109-115. doi:10.1097/00041444-200506000-00007
Associations between the COMT Val/Met polymorphism, early life stress, and personality among healthy adults	Hoth KF, Paul RH, Williams LM, et al. Associations between the COMT Val/Met polymorphism, early life stress, and personality among healthy adults. Neuropsychiatr Dis Treat. 2006;2(2):219-225. doi:10.2147/nedt.2006.2.2.219
Association study of candidate variants of COMT with neuroticism, anxiety and depression	Wray NR, James MR, Dumenil T, et al. Association study of candidate variants of COMT with neuroticism, anxiety and depression. Am J Med Genet B Neuropsychiatr Genet. 2008;147B(7):1314-1318. doi:10.1002/ajmg.b.30744
Direct, indirect and pleiotropic effects of candidate genes on internalizing disorder psychopathology	Hettema JM, Chen X, Sun C, Brown TA. Direct, indirect and pleiotropic effects of candidate genes on internalizing disorder psychopathology. Psychol Med. 2015;45(10):2227-2236. doi:10.1017/S0033291715000021
Association study of CREB1 with Major Depressive Disorder and related phenotypes	Hettema JM, An SS, van den Oord EJ, Neale MC, Kendler KS, Chen X. Association study of CREB1 with Major Depressive Disorder and related phenotypes. Am J Med Genet B Neuropsychiatr Genet. 2009;150B(8):1128-1132. doi:10.1002/ajmg.b.30935
Moderation of the association between childhood maltreatment and neuroticism by the corticotropin-releasing hormone receptor 1 gene	DeYoung CG, Cicchetti D, Rogosch FA. Moderation of the association between childhood maltreatment and neuroticism by the corticotropin-releasing hormone receptor 1 gene. J Child Psychol Psychiatry. 2011;52(8):898-906. doi:10.1111/j.1469-7610.2011.02404.x
Association between corticotropin-releasing hormone receptor 2 (CRHR2) gene polymorphism and personality traits	Tochigi M, Kato C, Otowa T, et al. Association between corticotropin-releasing hormone receptor 2 (CRHR2) gene polymorphism and personality traits. Psychiatry Clin Neurosci. 2006;60(4):524-526. doi:10.1111/j.1440-1819.2006.01541.x
CYP2A6 gene polymorphism and personality traits for NEO-FFI on the smoking behavior of youths	Waga C, Iwahashi K. CYP2A6 gene polymorphism and personality traits for NEO-FFI on the smoking behavior of youths. Drug Chem Toxicol. 2007;30(4):343-349. doi:10.1080/01480540701522338
Sexually dimorphic link between dopamine D2 receptor gene and neuroticism-anxiety	Wacker J, Reuter M, Hennig J, Stemmler G. Sexually dimorphic link between dopamine D2 receptor gene and neuroticism-anxiety. Neuroreport. 2005;16(6):611-614. doi:10.1097/00001756-200504250-00019
Personality Traits or Genetic Determinants-Which Strongly Influences E-Cigarette Users?	Grzywacz A, Suchanecka A, Chmielowiec J, et al. Personality Traits or Genetic Determinants-Which Strongly Influences E-Cigarette Users?. Int J Environ Res Public Health. 2020;17(1):365. Published 2020 Jan 5. doi:10.3390/ijerph17010365
Dopamine Receptor DRD2 Gene rs1076560, Personality Traits and Anxiety in the Polysubstance Use Disorder	Suchanecka A, Chmielowiec J, Chmielowiec K, et al. Dopamine Receptor DRD2 Gene rs1076560, Personality Traits and Anxiety in the Polysubstance Use Disorder. Brain Sci. 2020;10(5):262. Published 2020 Apr 30. doi:10.3390/brainsci10050262
The role of the DRD2 C957T polymorphism in neuroticism in persons who stutter and healthy controls	Montag C, Bleek B, Faber J, Reuter M. The role of the DRD2 C957T polymorphism in neuroticism in persons who stutter and healthy controls. Neuroreport. 2012;23(4):246-250. doi:10.1097/WNR.0b013e3283505b8a
No association of DRD2, DRD3, and tyrosine hydroxylase gene polymorphisms with personality traits in the Japanese population	Hibino H, Tochigi M, Otowa T, Kato N, Sasaki T. No association of DRD2, DRD3, and tyrosine hydroxylase gene polymorphisms with personality traits in the Japanese population. Behav Brain Funct. 2006;2:32. Published 2006 Oct 3. doi:10.1186/1744-9081-2-32
Cannabis-dependence risk relates to synergism between neuroticism and proenkephalin SNPs associated with amygdala gene expression: case-control study	Jutras-Aswad D, Jacobs MM, Yiannoulos G, et al. Cannabis-dependence risk relates to synergism between neuroticism and proenkephalin SNPs associated with amygdala gene expression: case-control study. PLoS One. 2012;7(6):e39243. doi:10.1371/journal.pone.0039243
COMT and DRD3 polymorphisms, environmental exposures, and personality traits related to common mental disorders	Henderson AS, Korten AE, Jorm AF, et al. COMT and DRD3 polymorphisms, environmental exposures, and personality traits related to common mental disorders. Am J Med Genet. 2000;96(1):102-107. doi:10.1002/(sici)1096-8628(20000207)96:1<102::aid-ajmg20>3.0.co;2-3
Associations between the dopamine D4 receptor gene polymorphisms and personality traits in elite athletes	Michałowska-Sawczyn M, Niewczas M, Król P, et al. Associations between the dopamine D4 receptor gene polymorphisms and personality traits in elite athletes. Biol Sport. 2019;36(4):365-372. doi:10.5114/biolsport.2019.85457
Association study of candidate variants from brain-derived neurotrophic factor and dystrobrevin-binding protein 1 with neuroticism, anxiety, and depression	Wray NR, James MR, Handoko HY, et al. Association study of candidate variants from brain-derived neurotrophic factor and dystrobrevin-binding protein 1 with neuroticism, anxiety, and depression. Psychiatr Genet. 2008;18(5):219-225. doi:10.1097/YPG.0b013e3283050aee
An association between Epac-1 gene variants and anxiety and depression in two independent samples	Middeldorp CM, Vink JM, Hettema JM, et al. An association between Epac-1 gene variants and anxiety and depression in two independent samples. Am J Med Genet B Neuropsychiatr Genet. 2010;153B(1):214-219. doi:10.1002/ajmg.b.30976
Higher FKBP5, COMT, CHRNA5, and CRHR1 allele burdens are associated with PTSD and interact with trauma exposure: implications for neuropsychiatric research and treatment	Boscarino JA, Erlich PM, Hoffman SN, Zhang X. Higher FKBP5, COMT, CHRNA5, and CRHR1 allele burdens are associated with PTSD and interact with trauma exposure: implications for neuropsychiatric research and treatment. Neuropsychiatr Dis Treat. 2012;8:131-139. doi:10.2147/NDT.S29508
G72 and its association with major depression and neuroticism in large population-based groups from Germany	Rietschel M, Beckmann L, Strohmaier J, et al. G72 and its association with major depression and neuroticism in large population-based groups from Germany. Am J Psychiatry. 2008;165(6):753-762. doi:10.1176/appi.ajp.2008.07060883
Association between glutamic acid decarboxylase genes and anxiety disorders, major depression, and neuroticism	Hettema JM, An SS, Neale MC, et al. Association between glutamic acid decarboxylase genes and anxiety disorders, major depression, and neuroticism [published correction appears in Mol Psychiatry. 2006 Aug;11(8):794]. Mol Psychiatry. 2006;11(8):752-762. doi:10.1038/sj.mp.4001845
Polymorphisms in the GAD2 gene-region are associated with susceptibility for unipolar depression and with a risk factor for anxiety disorders	Unschuld PG, Ising M, Specht M, et al. Polymorphisms in the GAD2 gene-region are associated with susceptibility for unipolar depression and with a risk factor for anxiety disorders. Am J Med Genet B Neuropsychiatr Genet. 2009;150B(8):1100-1109. doi:10.1002/ajmg.b.30938
Association between N-methyl-D-aspartate Receptor Subunit 2B Gene Polymorphisms and Personality Traits in a Young Japanese Population	Narita S, Onozawa Y, Yoshihara E, et al. Association between N-methyl-D-aspartate Receptor Subunit 2B Gene Polymorphisms and Personality Traits in a Young Japanese Population. East Asian Arch Psychiatry. 2018;28(2):45-52.
Multi-trait analysis of genome-wide association summary statistics using MTAG	Turley P, Walters RK, Maghzian O, et al. Multi-trait analysis of genome-wide association summary statistics using MTAG [published correction appears in Nat Genet. 2019 Jul;51(7):1190] [published correction appears in Nat Genet. 2019 Aug;51(8):1295]. Nat Genet. 2018;50(2):229-237. doi:10.1038/s41588-017-0009-4
Genetic variants associated with subjective well-being, depressive symptoms, and neuroticism identified through genome-wide analyses	Okbay A, Baselmans BM, De Neve JE, et al. Genetic variants associated with subjective well-being, depressive symptoms, and neuroticism identified through genome-wide analyses [published correction appears in Nat Genet. 2016 Jul 27;48(8):970] [published correction appears in Nat Genet. 2016 Nov 29;48(12 ):1591]. Nat Genet. 2016;48(6):624-633. doi:10.1038/ng.3552
Association analysis in over 329,000 individuals identifies 116 independent variants influencing neuroticism	Luciano M, Hagenaars SP, Davies G, et al. Author Correction: Association analysis in over 329,000 individuals identifies 116 independent variants influencing neuroticism. Nat Genet. 2019;51(3):577. doi:10.1038/s41588-019-0357-3
Item-level analyses reveal genetic heterogeneity in neuroticism	Nagel M, Watanabe K, Stringer S, Posthuma D, van der Sluis S. Item-level analyses reveal genetic heterogeneity in neuroticism. Nat Commun. 2018;9(1):905. Published 2018 Mar 2. doi:10.1038/s41467-018-03242-8
Integrative analysis of genome-wide association study and common meQTLs for exploring the effects of DNA methylation on the development of neuroticism	Zhao S, Liu ZG. Integrative analysis of genome-wide association study and common meQTLs for exploring the effects of DNA methylation on the development of neuroticism. J Affect Disord. 2020;274:218-222. doi:10.1016/j.jad.2020.05.013
Genetic contributions to two special factors of neuroticism are associated with affluence, higher intelligence, better health, and longer life	Hill WD, Weiss A, Liewald DC, et al. Genetic contributions to two special factors of neuroticism are associated with affluence, higher intelligence, better health, and longer life. Mol Psychiatry. 2020;25(11):3034-3052. doi:10.1038/s41380-019-0387-3
Genome-wide association study of the sensitivity to environmental stress and adversity neuroticism cluster	Nagel M, Speed D, van der Sluis S, Østergaard SD. Genome-wide association study of the sensitivity to environmental stress and adversity neuroticism cluster. Acta Psychiatr Scand. 2020;141(5):476-478. doi:10.1111/acps.13155
Integrating genome-wide association study and expression quantitative trait loci data identifies multiple genes and gene set associated with neuroticism	Fan Q, Wang W, Hao J, et al. Integrating genome-wide association study and expression quantitative trait loci data identifies multiple genes and gene set associated with neuroticism. Prog Neuropsychopharmacol Biol Psychiatry. 2017;78:149-152. doi:10.1016/j.pnpbp.2017.05.017
A genome-wide association study of neuroticism in a population-based sample	Calboli FC, Tozzi F, Galwey NW, et al. A genome-wide association study of neuroticism in a population-based sample. PLoS One. 2010;5(7):e11504. Published 2010 Jul 9. doi:10.1371/journal.pone.0011504
Pathway analysis of genome-wide association datasets of personality traits	Kim HN, Kim BH, Cho J, et al. Pathway analysis of genome-wide association datasets of personality traits. Genes Brain Behav. 2015;14(4):345-356. doi:10.1111/gbb.12212
Genome-wide association uncovers shared genetic effects among personality traits and mood states	Luciano M, Huffman JE, Arias-Vásquez A, et al. Genome-wide association uncovers shared genetic effects among personality traits and mood states. Am J Med Genet B Neuropsychiatr Genet. 2012;159B(6):684-695. doi:10.1002/ajmg.b.32072
Genome-wide association study of the five-factor model of personality in young Korean women	Kim HN, Roh SJ, Sung YA, et al. Genome-wide association study of the five-factor model of personality in young Korean women. J Hum Genet. 2015;60(8):463. doi:10.1038/jhg.2015.67
TMPRSS9 and GRIN2B are associated with neuroticism: a genome-wide association study in a European sample	Aragam N, Wang KS, Anderson JL, Liu X. TMPRSS9 and GRIN2B are associated with neuroticism: a genome-wide association study in a European sample. J Mol Neurosci. 2013;50(2):250-256. doi:10.1007/s12031-012-9931-1
A genome-wide linkage study of individuals with high scores on NEO personality traits	Amin N, Schuur M, Gusareva ES, et al. A genome-wide linkage study of individuals with high scores on NEO personality traits. Mol Psychiatry. 2012;17(10):1031-1041. doi:10.1038/mp.2011.97
Modeling prior information of common genetic variants improves gene discovery for neuroticism	Lo MT, Wang Y, Kauppi K, et al. Modeling prior information of common genetic variants improves gene discovery for neuroticism. Hum Mol Genet. 2017;26(22):4530-4539. doi:10.1093/hmg/ddx340
A whole genome association study of neuroticism using DNA pooling	Shifman S, Bhomra A, Smiley S, et al. A whole genome association study of neuroticism using DNA pooling. Mol Psychiatry. 2008;13(3):302-312. doi:10.1038/sj.mp.4002048
Gene-based association analysis identifies 190 genes affecting neuroticism	Belonogova NM, Zorkoltseva IV, Tsepilov YA, Axenovich TI. Gene-based association analysis identifies 190 genes affecting neuroticism. Sci Rep. 2021;11(1):2484. Published 2021 Jan 28. doi:10.1038/s41598-021-82123-5
A genome-wide scan for Eysenckian personality dimensions in adolescent twin sibships: psychoticism, extraversion, neuroticism, and lie	Gillespie NA, Zhu G, Evans DM, Medland SE, Wright MJ, Martin NG. A genome-wide scan for Eysenckian personality dimensions in adolescent twin sibships: psychoticism, extraversion, neuroticism, and lie. J Pers. 2008;76(6):1415-1446. doi:10.1111/j.1467-6494.2008.00527.x
Genome-wide analysis of over 106 000 individuals identifies 9 neuroticism-associated loci	Smith DJ, Escott-Price V, Davies G, et al. Genome-wide analysis of over 106 000 individuals identifies 9 neuroticism-associated loci. Mol Psychiatry. 2016;21(11):1644. doi:10.1038/mp.2016.177
The influence of X chromosome variants on trait neuroticism	Luciano M, Davies G, Summers KM, et al. The influence of X chromosome variants on trait neuroticism. Mol Psychiatry. 2021;26(2):483-491. doi:10.1038/s41380-019-0388-2
Linkage analysis of extremely discordant and concordant sibling pairs identifies quantitative-trait loci that influence variation in the human personality trait neuroticism	Fullerton J, Cubin M, Tiwari H, et al. Linkage analysis of extremely discordant and concordant sibling pairs identifies quantitative-trait loci that influence variation in the human personality trait neuroticism. Am J Hum Genet. 2003;72(4):879-890. doi:10.1086/374178
Genome-wide association scan for five major dimensions of personality	Terracciano A, Sanna S, Uda M, et al. Genome-wide association scan for five major dimensions of personality. Mol Psychiatry. 2010;15(6):647-656. doi:10.1038/mp.2008.113
Genomewide association analysis followed by a replication study implicates a novel candidate gene for neuroticism	van den Oord EJ, Kuo PH, Hartmann AM, et al. Genomewide association analysis followed by a replication study implicates a novel candidate gene for neuroticism. Arch Gen Psychiatry. 2008;65(9):1062-1071. doi:10.1001/archpsyc.65.9.1062
A genome scan of neuroticism in nicotine dependent smokers	Neale BM, Sullivan PF, Kendler KS. A genome scan of neuroticism in nicotine dependent smokers. Am J Med Genet B Neuropsychiatr Genet. 2005;132B(1):65-69. doi:10.1002/ajmg.b.30095
Genetic variation in Hyperpolarization-activated cyclic nucleotide-gated channels and its relationship with neuroticism, cognition and risk of depression	McIntosh AM, Simen AA, Evans KL, et al. Genetic variation in Hyperpolarization-activated cyclic nucleotide-gated channels and its relationship with neuroticism, cognition and risk of depression. Front Genet. 2012;3:116. Published 2012 Jul 2. doi:10.3389/fgene.2012.00116
Evaluation of psychological symptoms among presymptomatic HD gene carriers as measured by selected MMPI scales	Close Kirkwood S, Siemers E, Viken RJ, et al. Evaluation of psychological symptoms among presymptomatic HD gene carriers as measured by selected MMPI scales. J Psychiatr Res. 2002;36(6):377-382. doi:10.1016/s0022-3956(02)00054-7
Association study between the serotonin 1A receptor (HTR1A) gene and neuroticism, major depression, and anxiety disorders	Hettema JM, An SS, van den Oord EJ, Neale MC, Kendler KS, Chen X. Association study between the serotonin 1A receptor (HTR1A) gene and neuroticism, major depression, and anxiety disorders. Am J Med Genet B Neuropsychiatr Genet. 2008;147B(5):661-666. doi:10.1002/ajmg.b.30656
Personality traits in Huntington's disease: An exploratory study of gene expansion carriers and non-carriers	Larsen IU, Mortensen EL, Vinther-Jensen T, Nielsen JE, Knudsen GM, Vogel A. Personality traits in Huntington's disease: An exploratory study of gene expansion carriers and non-carriers. Am J Med Genet B Neuropsychiatr Genet. 2016;171(8):1153-1160. doi:10.1002/ajmg.b.32501
Follow-up association study of novel neuroticism gene MAMDC1	Hettema JM, van den Oord EJ, An SS, Kendler KS, Chen X. Follow-up association study of novel neuroticism gene MAMDC1. Psychiatr Genet. 2009;19(4):213-214. doi:10.1097/YPG.0b013e32832cec22
Emotional stability is associated with the MAOA promoter uVNTR polymorphism in women	Rodríguez-Ramos Á, Moriana JA, García-Torres F, Ruiz-Rubio M. Emotional stability is associated with the MAOA promoter uVNTR polymorphism in women. Brain Behav. 2019;9(9):e01376. doi:10.1002/brb3.1376
Gene-gene interaction analysis of personality traits in a Japanese population using an electrochemical DNA array chip analysis	Urata T, Takahashi N, Hakamata Y, et al. Gene-gene interaction analysis of personality traits in a Japanese population using an electrochemical DNA array chip analysis. Neurosci Lett. 2007;414(3):209-212. doi:10.1016/j.neulet.2006.12.018
Association analysis of MAOA and COMT with neuroticism assessed by peers	Eley TC, Tahir E, Angleitner A, et al. Association analysis of MAOA and COMT with neuroticism assessed by peers. Am J Med Genet B Neuropsychiatr Genet. 2003;120B(1):90-96. doi:10.1002/ajmg.b.20046
Monoamine Oxidase A (MAOA) Gene and Personality Traits from Late Adolescence through Early Adulthood: A Latent Variable Investigation	Xu MK, Gaysina D, Tsonaka R, et al. Monoamine Oxidase A (MAOA) Gene and Personality Traits from Late Adolescence through Early Adulthood: A Latent Variable Investigation. Front Psychol. 2017;8:1736. Published 2017 Oct 11. doi:10.3389/fpsyg.2017.01736
Analysis of Association between Norepinephrine Transporter Gene Polymorphisms and Personality Traits of NEO-FFI in a Japanese Population	Narita S, Iwahashi K, Nagahori K, et al. Analysis of Association between Norepinephrine Transporter Gene Polymorphisms and Personality Traits of NEO-FFI in a Japanese Population. Psychiatry Investig. 2015;12(3):381-387. doi:10.4306/pi.2015.12.3.381
Association of a functional variant of the nitric oxide synthase 1 gene with personality, anxiety, and depressiveness	Kurrikoff T, Lesch KP, Kiive E, et al. Association of a functional variant of the nitric oxide synthase 1 gene with personality, anxiety, and depressiveness. Dev Psychopathol. 2012;24(4):1225-1235. doi:10.1017/S0954579412000661
A functional NPSR1 gene variant and environment shape personality and impulsive action: a longitudinal study	Laas K, Reif A, Kiive E, et al. A functional NPSR1 gene variant and environment shape personality and impulsive action: a longitudinal study. J Psychopharmacol. 2014;28(3):227-236. doi:10.1177/0269881112472562
An interaction of a NR3C1 polymorphism and antenatal solar activity impacts both hippocampus volume and neuroticism in adulthood	Montag C, Eichner M, Markett S, et al. An interaction of a NR3C1 polymorphism and antenatal solar activity impacts both hippocampus volume and neuroticism in adulthood. Front Hum Neurosci. 2013;7:243. Published 2013 Jun 5. doi:10.3389/fnhum.2013.00243
Effects of the Mu opioid receptor polymorphism (OPRM1 A118G) on pain regulation, placebo effects and associated personality trait measures	Peciña M, Love T, Stohler CS, Goldman D, Zubieta JK. Effects of the Mu opioid receptor polymorphism (OPRM1 A118G) on pain regulation, placebo effects and associated personality trait measures. Neuropsychopharmacology. 2015;40(4):957-965. doi:10.1038/npp.2014.272
The role of the Oxytocin-Neurophysin I gene in contributing to human personality traits promoting sociality	Chong A, Chew SH, Lai PS, Ebstein RP, Gouin JP. The role of the Oxytocin-Neurophysin I gene in contributing to human personality traits promoting sociality. Int J Psychophysiol. 2019;136:81-86. doi:10.1016/j.ijpsycho.2018.02.015
Oxytocin receptor gene rs53576 polymorphism modulates oxytocin-dopamine interaction and neuroticism traits--a SPECT study	Chang WH, Lee IH, Chen KC, et al. Oxytocin receptor gene rs53576 polymorphism modulates oxytocin-dopamine interaction and neuroticism traits--a SPECT study. Psychoneuroendocrinology. 2014;47:212-220. doi:10.1016/j.psyneuen.2014.05.020
Evidence for associations between PDE4D polymorphisms and a subtype of neuroticism	Heck A, Lieb R, Unschuld PG, et al. Evidence for associations between PDE4D polymorphisms and a subtype of neuroticism. Mol Psychiatry. 2008;13(9):831-832. doi:10.1038/mp.2008.2
Effects of prolonged wakefulness: the role of PERIOD3 genotypes and personality traits	Barbato G, Costanzo A, Della Monica C, D'Onofrio P, Cerrato F, De Padova V. Effects of prolonged wakefulness: the role of PERIOD3 genotypes and personality traits. Psychol Rep. 2013;113(2):540-551. doi:10.2466/09.16.PR0.113x19z4
Anxiety and comorbid measures associated with PLXNA2	Wray NR, James MR, Mah SP, et al. Anxiety and comorbid measures associated with PLXNA2. Arch Gen Psychiatry. 2007;64(3):318-326. doi:10.1001/archpsyc.64.3.318
Association of existing and new candidate genes for anxiety, depression and personality traits in older people	Luciano M, Houlihan LM, Harris SE, et al. Association of existing and new candidate genes for anxiety, depression and personality traits in older people. Behav Genet. 2010;40(4):518-532. doi:10.1007/s10519-009-9326-4
Variants of the Aggression-Related RBFOX1 Gene in a Population Representative Birth Cohort Study: Aggressiveness, Personality, and Alcohol Use Disorder	Vaht M, Laas K, Fernàndez-Castillo N, et al. Variants of the Aggression-Related RBFOX1 Gene in a Population Representative Birth Cohort Study: Aggressiveness, Personality, and Alcohol Use Disorder. Front Psychiatry. 2020;11:501847. Published 2020 Nov 24. doi:10.3389/fpsyt.2020.501847
Genetic association between RGS1 and internalizing disorders	Hettema JM, An SS, van den Oord EJ, Neale MC, Kendler KS, Chen X. Genetic association between RGS1 and internalizing disorders. Psychiatr Genet. 2013;23(2):56-60. doi:10.1097/YPG.0b013e32835d7048
Role of rs454214 in Personality mediated Depression and Subjective Well-being	Hou B, Ji L, Chen Z, et al. Role of rs454214 in Personality mediated Depression and Subjective Well-being. Sci Rep. 2020;10(1):5702. Published 2020 Mar 30. doi:10.1038/s41598-020-62486-x
An attempt to identify single nucleotide polymorphisms contributing to possible relationships between personality traits and oxytocin-related genes	Haram M, Tesli M, Dieset I, et al. An attempt to identify single nucleotide polymorphisms contributing to possible relationships between personality traits and oxytocin-related genes. Neuropsychobiology. 2014;69(1):25-30. doi:10.1159/000356965
The role of dopamine transporter (SLC6A3) and dopamine D2 receptor/ankyrin repeat and kinase domain containing 1 (DRD2/ANKK1) gene polymorphisms in personality traits	Kazantseva A, Gaysina D, Malykh S, Khusnutdinova E. The role of dopamine transporter (SLC6A3) and dopamine D2 receptor/ankyrin repeat and kinase domain containing 1 (DRD2/ANKK1) gene polymorphisms in personality traits. Prog Neuropsychopharmacol Biol Psychiatry. 2011;35(4):1033-1040. doi:10.1016/j.pnpbp.2011.02.013
Serotonin transporter protein gene polymorphism and personality measures in African American and European American subjects	Gelernter J, Kranzler H, Coccaro EF, Siever LJ, New AS. Serotonin transporter protein gene polymorphism and personality measures in African American and European American subjects. Am J Psychiatry. 1998;155(10):1332-1338. doi:10.1176/ajp.155.10.1332
Genetic variation in the hypothalamic-pituitary-adrenocortical axis regulatory factor, T-box 19, and the angry/hostility personality trait	Wasserman D, Geijer T, Sokolowski M, Rozanov V, Wasserman J. Genetic variation in the hypothalamic-pituitary-adrenocortical axis regulatory factor, T-box 19, and the angry/hostility personality trait. Genes Brain Behav. 2007;6(4):321-328. doi:10.1111/j.1601-183X.2006.00259.x
Association between a dinucleotide repeat polymorphism of the estrogen receptor alpha gene and personality traits in women	Westberg L, Melke J, Landén M, et al. Association between a dinucleotide repeat polymorphism of the estrogen receptor alpha gene and personality traits in women. Mol Psychiatry. 2003;8(1):118-122. doi:10.1038/sj.mp.4001192
Search for the influence of the tyrosine hydroxylase (TCAT)(n) repeat polymorphism on personality traits	Persson ML, Wasserman D, Jönsson EG, et al. Search for the influence of the tyrosine hydroxylase (TCAT)(n) repeat polymorphism on personality traits. Psychiatry Res. 2000;95(1):1-8. doi:10.1016/s0165-1781(00)00160-8
Combined analysis of association between personality traits and three functional polymorphisms in the tyrosine hydroxylase, monoamine oxidase A, and catechol-O-methyltransferase genes	Tochigi M, Otowa T, Hibino H, et al. Combined analysis of association between personality traits and three functional polymorphisms in the tyrosine hydroxylase, monoamine oxidase A, and catechol-O-methyltransferase genes. Neurosci Res. 2006;54(3):180-185.
Tryptophan hydroxylase-2 gene variation influences personality traits and disorders related to emotional dysregulation	Gutknecht L, Jacob C, Strobel A, et al. Tryptophan hydroxylase-2 gene variation influences personality traits and disorders related to emotional dysregulation. Int J Neuropsychopharmacol. 2007;10(3):309-320. doi:10.1017/S1461145706007437
Effect of tryptophan hydroxylase-2 gene polymorphism G-703 T on personality in a population representative sample	Lehto K, Vaht M, Mäestu J, Veidebaum T, Harro J. Effect of tryptophan hydroxylase-2 gene polymorphism G-703 T on personality in a population representative sample. Prog Neuropsychopharmacol Biol Psychiatry. 2015;57:31-35. doi:10.1016/j.pnpbp.2014.10.005
Risk-taking behavior in a gambling task associated with variations in the tryptophan hydroxylase 2 gene: relevance to psychiatric disorders	Juhasz G, Downey D, Hinvest N, et al. Risk-taking behavior in a gambling task associated with variations in the tryptophan hydroxylase 2 gene: relevance to psychiatric disorders. Neuropsychopharmacology. 2010;35(5):1109-1119. doi:10.1038/npp.2009.216
The Val66Met coding variant of the brain-derived neurotrophic factor (BDNF) gene does not contribute toward variation in the personality trait neuroticism	Willis-Owen SA, Fullerton J, Surtees PG, Wainwright NW, Miller S, Flint J. The Val66Met coding variant of the brain-derived neurotrophic factor (BDNF) gene does not contribute toward variation in the personality trait neuroticism. Biol Psychiatry. 2005;58(9):738-742. doi:10.1016/j.biopsych.2005.05.014
Impact of vitamin D receptor VDR rs2228570 polymorphism in oldest old	Glocke M, Lang F, Schaeffeler E, Lang T, Schwab M, Lang UE. Impact of vitamin D receptor VDR rs2228570 polymorphism in oldest old. Kidney Blood Press Res. 2013;37(4-5):311-322. doi:10.1159/000350159
XBP1 gene polymorphism (-116C/G) and personality	Kato C, Kakiuchi C, Umekage T, et al. XBP1 gene polymorphism (-116C/G) and personality. Am J Med Genet B Neuropsychiatr Genet. 2005;136B(1):103-105. doi:10.1002/ajmg.b.30098
Relationship between XBP1 genotype and personality traits assessed by TCI and NEO-FFI	Kusumi I, Masui T, Kakiuchi C, et al. Relationship between XBP1 genotype and personality traits assessed by TCI and NEO-FFI. Neurosci Lett. 2005;391(1-2):7-10. doi:10.1016/j.neulet.2005.08.023
Contribution of the 5-HTTLPR gene by neuroticism on weight gain in male and female participants	Markus CR, Capello AE. Contribution of the 5-HTTLPR gene by neuroticism on weight gain in male and female participants. Psychiatr Genet. 2012;22(6):279-285. doi:10.1097/YPG.0b013e328358632a
Association of genetic polymorphisms with personality profile in individuals without psychiatric disorders	Pełka-Wysiecka J, Ziętek J, Grzywacz A, Kucharska-Mazur J, Bienkowski P, Samochowiec J. Association of genetic polymorphisms with personality profile in individuals without psychiatric disorders. Prog Neuropsychopharmacol Biol Psychiatry. 2012;39(1):40-46. doi:10.1016/j.pnpbp.2012.04.009
Amygdala responsiveness is modulated by tryptophan hydroxylase-2 gene variation	Canli T, Congdon E, Gutknecht L, Constable RT, Lesch KP. Amygdala responsiveness is modulated by tryptophan hydroxylase-2 gene variation. J Neural Transm (Vienna). 2005;112(11):1479-1485. doi:10.1007/s00702-005-0391-4
Association of a functional polymorphism of the monoamine oxidase A gene promoter with personality and psychiatric symptoms	Jorm AF, Henderson AS, Jacomb PA, et al. Association of a functional polymorphism of the monoamine oxidase A gene promoter with personality and psychiatric symptoms. Psychiatr Genet. 2000;10(2):87-90. doi:10.1097/00041444-200010020-00006
A role for the DRD4 exon III VNTR in modifying the association between nicotine dependence and neuroticism	Ellis JA, Olsson CA, Moore E, Greenwood P, Van De Ven MO, Patton GC. A role for the DRD4 exon III VNTR in modifying the association between nicotine dependence and neuroticism. Nicotine Tob Res. 2011;13(2):64-69. doi:10.1093/ntr/ntq210

## Sheet: Data extraction - association s
Title	Trait	Main author(s)	Year of pubblication	Assessment tool for trait	Gene	Gene	Gene	Gene	Polymorphism	Risk variant	Sample population	Additional information
		NEUROTICISM
Influence of genetic polymorphisms in the apolipoprotein (APOE) and the butyrylcholinesterase (BCHE) gene on stress markers in older adults: a 3-year study	Neuroticism	Fiocco AJ	2009	NEO	APOE	BCHE			APOE: gs216 BCHE: rs1799807	-	66 healthy older adults from Canada
SERT and BDNF polymorphisms interplay on neuroticism in borderline personality disorder	Neuroticism	Salinas V	2020	NEO-FFI	SLC6A4	BDNF			5-HTTLPR biallelic BDNF: rs6265	SLC6A4: S	76 patients from Chile with Borderline Personality Disorder (mostly females)
Gene-gene interaction analysis of personality traits in a Japanese population using an electrochemical DNA array chip analysis	Neuroticism	Urata T	2007	NEO-FFI	MAO-A	COMT	DRD2	DRD3	MAO-A: VNTR, rs6323 COMT: rs4680 DRD2: unspecified DRD3: rs6280	-	219 japanese students (mostly females)
Association analysis of MAOA and COMT with neuroticism assessed by peers	Neuroticism	Eley TC	2003	NEO-FFI	MAO-A	COMT			COMT: rs4680 MAO-A VNTR	MAO-A: >3.5 (in males)	2085 german twins
Higher FKBP5, COMT, CHRNA5, and CRHR1 allele burdens are associated with PTSD and interact with trauma exposure: implications for neuropsychiatric research and treatment	Neuroticism	Boscarino JA	2012	NEO	COMT	CRHR1	CHRNA5	FKBP5	CHRNA5: rs16969968 FKBP5: rs9470080 COMT: rs4680 CRHR1: rs110402	not reported (sum of risk allele: -)	412 american chronic pain patients
No association of DRD2, DRD3, and tyrosine hydroxylase gene polymorphisms with personality traits in the Japanese population	Neuroticism	Hibino H	2006	NEO	DRD2	DRD3	TH		DRD2: -241A/G, -141C Ins/Del, Ser311Cys DRD3: rs6280 TH: Val81Met, Pst I site	-	257 healthy Japanese subjects (mostly females)
Association study of candidate variants from brain-derived neurotrophic factor and dystrobrevin-binding protein 1 with neuroticism, anxiety, and depression	Neuroticism	Wray NR	2008	EPQ-R	BDNF	DTNBP1			BDNF: rs6265 DTNBP1: rs3213207, rs1011313, rs2619528, rs760761, rs1018381, rs2619538	-	2045 australian twins sampled for extreme values of neuroticism on both ends from a larger sample
Association of existing and new candidate genes for anxiety, depression and personality traits in older people	Neuroticism	Luciano M	2010	NEO	PSEN1	FGA	CRP	GRIK3, BDNF, COMT, FGB, TNF, S100B, CHRM2, NOS3, NOS1, 5HTR2A, SNAP25, ILB, TF, GPX1	many polimorphisms (including rs4680 and rs6265) from several genes: NOS1, NOS3, CRP, FGA, FGB, IL1B, S100B, TNF, TF, GPX1	CRP: rs1205 FGA: rs2070016 PSEN1: rs362350	1641 elderly from Scotland
Serotonin transporter and GABAA alpha 6 receptor variants are associated with neuroticism	Neuroticism	Sen S	2004	NEO-PI	5-HTTLPR	GABRA6			5-HTTLPR biallelic GABRA6: Pro385Ser	5-HTTLPR: S GABRA6: Pro	384 americans (mostly females)
Direct, indirect and pleiotropic effects of candidate genes on internalizing disorder psychopathology	Neuroticism	Hettema JM	2015	NEO-FFI, EPQ-RS	COMT	GAD1	RGS2	SLC6A4	SLC6A4: rs3813034, rs140701, rs6354, rs2020936, 5-HTTLPR biallelic COMT: rs4680, rs4680-rs165599 GAD1: rs2241165-rs769407-rs3791851-rs3791850 RGS2: rs4606, rs6428136	RGS2: rs4606, rs6428136 COMT: rs4680, rs4680-rs165599 (unreported allele, AA), females only)	928 americans
Association between glutamic acid decarboxylase genes and anxiety disorders, major depression, and neuroticism	Neuroticism	Hettema JM	2006	EPQ	GAD1	GAD2			GAD1: rs12185692, rs2241165, rs2058725, rs769407, rs3791851, rs3791850 GAD2: rs11014996, rs2839670, rs8190612, rs11015008, rs1805398, rs2368160, rs1330582, rs876845, rs876848, rs2368166, rs1148158, hcv1443750, rs10828971, rs4749114	GAD1	9270 american twins
Analysis of personality traits and their influence on the quality of life of postmenopausal women with regard to genetic factors	Neuroticism	Schneider-Matyka D	2016	NEO	SLC6A4	MAO-A			MAO-A VNTR, 5-HTTLPR biallelic	-	214 women in post-menopause from northern Poland
The assessment of the relationship between personality, the presence of the 5HTT and MAO-A polymorphisms, and the severity of climacteric and depressive symptoms in postmenopausal women	Neuroticism	Jurczak A	2015	NEO-FFI	SLC6A4	MAO-A			MAO-A VNTR, 5-HTTLPR biallelic	-	272 healthy women from northern Poland in post-menopause
Polymorphisms in the serotonin transporter and monoamine oxidase A genes and their relationship to personality traits measured by the Temperament and Character Inventory and NEO Five-Factor Inventory in healthy volunteers	Neuroticism	Samochowiec J	2004	NEO-FFI	SLC6A4	MAO-A			MAO-A VNTR, 5-HTTLPR biallelic	-	100 polish
Combined analysis of association between personality traits and three functional polymorphisms in the tyrosine hydroxylase, monoamine oxidase A, and catechol-O-methyltransferase genes	Neuroticism	Tochigi M	2006	NEO-PI-R	COMT	MAO-A	TH		MAO-A VNTR COMT: rs4680 TH: TCAT (repetitions)	sum of risk allele	256 japanese, employed in an hospital (mostly females)
An attempt to identify single nucleotide polymorphisms contributing to possible relationships between personality traits and oxytocin-related genes	Neuroticism	Haram M	2014	NEO-FFI	OXT	OXTR	AVP	CD38	a large number of polimorphysm (69)	CD38: rs3756242, rs13104011, rs6816486, rs7655635	196 norwegians
Cannabis-dependence risk relates to synergism between neuroticism and proenkephalin SNPs associated with amygdala gene expression: case-control study	Neuroticism	Jutras-Aswad D	2012	ZKPQ	DRD2	PENK			DRD2: rs1800497, rs6277, rs1076560 PENK: rs2576573, rs2609997, rs6474063	DRD2: rs6277 PENK: rs2609997, rs2576573	50 healthy subjects and 50 cannabis users (neuroticism score is not differentiated), from USA
The role of dopamine transporter (SLC6A3) and dopamine D2 receptor/ankyrin repeat and kinase domain containing 1 (DRD2/ANKK1) gene polymorphisms in personality traits	Neuroticism	Kazantseva A	2011	EPI & TCI-125	DRD2/ANKK1	SLC6A3			DRD2: rs6275 DRD2/ANKK1: rs1800497 SLC6A3: VNTR, rs27072	ANKK1-DRD2: rs1800497	652 russians (mostly females)
Risk-taking behavior in a gambling task associated with variations in the tryptophan hydroxylase 2 gene: relevance to psychiatric disorders	Neuroticism	Juhasz G	2010	NEO-PI-R, BFI	5-HTR1A	TPH2	TPH1	SLC6A4	TPH2: rs1843809, rs1386493, rs6582078, rs10506645, Rs1352250, rs1487275, rs1386485 HTR1A: rs6295 TPH1: rs1800532 SLC6A4: 5-HTTLPR biallelic	-	1188 english (history of anxious or depressive psychopathology)
The 5-HT1A C(-1019)G polymorphism, personality and electrodermal reactivity in a reward/punishment paradigm	Neuroticism	Schmitz A	2009	NEO	5-HTR1A				rs6295	-	123 germans (mostly females)
The C(-1019)G 5-HT1A promoter polymorphism and personality traits: no evidence for significant association in alcoholic patients	Neuroticism	Koller G	2006	NEO	5-HTR1A				rs6295	-	185 germans (diagnosis of alcohol abuse disorder)
Serotonin 2A receptor gene polymorphism and personality traits: no evidence for significant association	Neuroticism	Tochigi M	2005	NEO	5-HT2RA				rs6311, rs6313	-	239 japaneses
Polymorphism of the 5-HT(2A) receptor gene: association with stress-related indices in healthy middle-aged adults	Neuroticism	Fiocco AJ	2007	NEO	5-HT2RA				rs6311	heterozygous	101 canadians (mostly females)
Association study between the serotonin 1A receptor (HTR1A) gene and neuroticism, major depression, and anxiety disorders	Neuroticism	Hettema JM	2008	EPQ	5-HTR1A				rs6295, rs1364043, rs1423691, rs878567	-	1128 americans (high risk population)
Serotonin transporter gene, childhood emotional abuse and cognitive vulnerability to depression	Neuroticism	Antypa N	2010	NEO-PI-R	SLC6A4				5-HTTLPR biallelic and triallelic	-	250 dutch students (mostly females)
Family based association analyses between the serotonin transporter gene polymorphism (5-HTTLPR) and neuroticism, anxiety and depression	Neuroticism	Middeldorp CM	2007	ABV	SLC6A4				5-HTTLPR biallelic	-	559 parents and 1245 twins, dutch
5-HTTLPR polymorphism is associated with nostalgia proneness: The role of neuroticism	Neuroticism	Luo YLL	2019	BFI	SLC6A4				5-HTTLPR triallelic (rs25531G coded equivalent to S)	-	397 americans
Personality and the serotonin transporter gene: Associations in a longitudinal population-based study	Neuroticism	Harro J	2009	EBBFI	SLC6A4				5-HTTLPR biallelic	S	1176 estonian children	follow-up at 6 years confirms association
Neuroticism is not associated with the serotonin transporter (5-HTTLPR) polymorphism	Neuroticism	Flory JD	1999	NEO-FFI	SLC6A4				5-HTTLPR biallelic	-	271 americans
Gender-specific association between serotonin transporter polymorphisms (5-HTTLPR and rs25531) and neuroticism, anxiety and depression in well-defined healthy Han Chinese	Neuroticism	Chang CC	2017	MPI	SLC6A4				5-HTTLPR triallelic (rs25531G coded equivalent to S)	S, both biallelic and triallelic (only in men)	1340 taiwaneses
Pleiotropy of the serotonin transporter gene for seasonality and neuroticism	Neuroticism	Sher L	2000	NEO-PI-R	SLC6A4				5-HTTLPR biallelic	S	236 americans (mostly females)
Serotonin transporter-linked promoter region polymorphism and personality traits in a Japanese population	Neuroticism	Umekage T	2003	NEO-PI-R	SLC6A4				5-HTTLPR biallelic	-	244 japaneses (mostly females)
The serotonin transporter length polymorphism, neuroticism, and depression: a comprehensive assessment of association	Neuroticism	Willis-Owen SA	2005	EPQ	SLC6A4				5-HTTLPR biallelic	-	1001 english (selected for extreme values of neuroticism on both ends)
The serotonin transporter gene length polymorphism (5-HTTLPR) and life events: no evidence for an interaction effect on neuroticism and anxious depressive symptoms	Neuroticism	Middeldorp CM	2010	ABV	SLC6A4				5-HTTLPR biallelic	-	126 fathers, 135 mothers, 87 monozygotic male twins, 161 monozygotic female twins, 238 DZ male twins/brothers and 408 DZ female twins/sisters from 438 families (dutch)
Variations in 5-HTTLPR: relation to familiar risk of affective disorder, life events, neuroticism and cortisol	Neuroticism	Vinberg M	2010	EPQ	SLC6A4				5-HTTLPR biallelic	S	204 high-risk and 204 low-risk twins (danes)
Interaction between the 5-HTTLPR genotype, impact of stressful life events, and trait neuroticism on depressive symptoms in healthy volunteers	Neuroticism	Markus CR	2013	Dutch personality inventory	SLC6A4				5-HTTLPR triallelic (rs25531G coded equivalent to S)	-	771 dutch (mostly females)
The serotonin transporter polymorphism (5-HTTLPR) and personality: response style as a new endophenotype for anxiety	Neuroticism	Plieger T	2014	neo	SLC6A4				5-HTTLPR biallelic and triallelic	-	1075 germans (mostly females)
5-HTTLPR/rs25531 polymorphism and neuroticism are linked by resting state functional connectivity of amygdala and fusiform gyrus	Neuroticism	Kruschwitz JD	2015	NEO	SLC6A4				5-HTTLPR triallelic	S	178 germans	association boosted through MRI observations of amygdala
Association of a functional polymorphism in the serotonin transporter gene with personality traits in females in a Polish population	Neuroticism	Dragan WL	2006	NEO	SLC6A4				5-HTTLPR biallelic	S	200 polish (only females)
Sex-specific pathways among tri-allelic serotonin transporter polymorphism, trait neuroticism and generalized anxiety disorder	Neuroticism	Chang HA	2020	mpi	SLC6A4				5-HTTLPR triallelic	S in males, L in females	2236 Han Chinese adults, including 736 patients with GAD and 1500 healthy participants
Differential impact of serotonin transporter activity on temperament and behavior in persons with a family history of alcoholism in the Oklahoma Family Health Patterns Project	Neuroticism	Lovallo WR	2014	EPQ	SLC6A4				5-HTTLPR triallelic (rs25531G coded equivalent to S)	S (only in subjects with history of alchohol abuse disorder)	314 americans
Association between the serotonin transporter gene and personality traits in borderline personality disorder patients evaluated with Zuckerman-Zuhlman Personality Questionnaire (ZKPQ)	Neuroticism	Pascual JC	2007	ZKPQ	SLC6A4				5-HTTLPR biallelic, STIN2-VNTR	-	65 borderline-disorder patients
Polymorphisms of the serotonin transporter gene (5-HTTLPR, A/G SNP in 5-HTTLPR, and STin2 VNTR) and their relation to personality traits in healthy individuals from Russia	Neuroticism	Kazantseva AV	2008	EPI	SLC6A4				5-HTTLPR biallelic, STIN2-VNTR	STIN2	301 healthy russians
The Relationship between Personality Traits, the 5HTT Polymorphisms, and the Occurrence of Anxiety and Depressive Symptoms in Elite Athletes	Neuroticism	Petito A	2016	NEO-FFI	SLC6A4				5-HTTLPR biallelic	S	131 elite italian athletes (only males)
Covariance structure of neuroticism and agreeableness: a twin and molecular genetic analysis of the role of the serotonin transporter gene	Neuroticism	Jang KL	2001	NEO-PI	SLC6A4				5-HTTLPR biallelic	S	388 american siblings
Affective and neuroendocrine stress reactivity to an academic examination: influence of the 5-HTTLPR genotype and trait neuroticism	Neuroticism	Verschoor E	2011	DPQ	SLC6A4				5-HTTLPR triallelic	-	94 dutch students selected from a larger sample for extreme values of neuroticism on both ends
Interacting effects of the serotonin transporter gene and neuroticism in smoking practices and nicotine dependence	Neuroticism	Lerman C	2000	EPI	SLC6A4				5-HTTLPR biallelic	-	185 american smokers
The serotonin transporter gene and peer-rated neuroticism	Neuroticism	Ball D	1997	NEO-FFI	SLC6A4				5-HTTLPR biallelic, STIN2-VNTR	-	2085 german twins
Association between the serotonin transporter promoter polymorphism and personality traits in a primarily female population sample	Neuroticism	Greenberg BD	2000	NEO-PI-R	SLC6A4				5-HTTLPR biallelic	S	397 american sisters (thus females only)
Accurate, Large-Scale Genotyping of 5HTTLPR and Flanking Single Nucleotide Polymorphisms in an Association Study of Depression, Anxiety, and Personality Measures	Neuroticism	Wray NR	2009	EPQ & TPQ	SLC6A4				rs2020934, rs6355, rs6354, rs2020936, 5-HTTLPR biallelic, rs28914832, rs140700, rs6355, rs6354, rs2020939, rs2020935, rs4251417, rs2020930, rs7214991, rs1050565, rs4251417	rs6354, rs2020936	1161 depressed/anxious, 1051 controls, australian twins
Neuroticism and polymorphisms in the serotonin transporter gene	Neuroticism	Deary IJ	1999	NEO-FFI	SLC6A4				5-HTTLPR biallelic, STIN2-VNTR	-	809 men and 783 women from Scotland
An association study of a functional polymorphism of the serotonin transporter gene with personality and psychiatric symptoms	Neuroticism	Jorm AF	1998	EPQ-R	SLC6A4				5-HTTLPR biallelic	-	759 polish
Lack of association between the serotonin transporter promoter polymorphism (5-HTTLPR) and personality traits in asymptomatic patients with panic disorder	Neuroticism	Wachleski C	2008	MMPI	SLC6A4				5-HTTLPR biallelic	-	67 patients with panic disorder from Brazil
5-HTTLPR S-allele: a genetic plasticity factor regarding the effects of life events on personality?	Neuroticism	Kuepper Y	2012	FPI-R	SLC6A4				5-HTTLPR triallelic	-	357 University students from Germany
Serotonin transporter promoter polymorphism, peripheral indexes of serotonin function, and personality measures in families with alcoholism	Neuroticism	Stoltenberg SF	2002	NEO-FFI	SLC6A4				5-HTTLPR biallelic	-	161 individuals from families with history of alcoholism (USA)
Association between allelic variation of serotonin transporter function and neuroticism in anxious cluster C personality disorders	Neuroticism	Jacob CP	2004	NEO-PI, TPQ	SLC6A4				5-HTTLPR biallelic	S (only within Cluster C patients)	320 patients with personality disorders (mainly cluster B and C) and 281 healthy controls, from Germany
No association between serotonin transporter gene polymorphisms and personality traits	Neuroticism	Gustavsson JP	1999	KSP	SLC6A4				5-HTTLPR biallelic, STIN2-VNTR	-	Two healthy samples from Sweden (127 and 178)
Gender differences in association between serotonin transporter gene polymorphism and personality traits	Neuroticism	Du L	2000	NEO-FFI	SLC6A4				5-HTTLPR biallelic	S (only in males)	186 canadians
Associations among the NEO Personality Inventory, Revised and the serotonin transporter gene-linked polymorphic region in elders: effects of depression and gender	Neuroticism	Brummett BH	2003	NEO-PI-R	SLC6A4				5-HTTLPR biallelic	L	103 depressed patients and 99 controls
Serotonergic genotypes, neuroticism, and financial choices	Neuroticism	Kuhnen CM	2013	NEO-SF	SLC6A4				5-HTTLPR biallelic	S	60 americans
Non-linear association between the serotonin transporter promoter polymorphism and neuroticism: a caution against using extreme samples to identify quantitative trait loci	Neuroticism	Sirota LA	1999	NEO-PI-R	SLC6A4				5-HTTLPR biallelic	-	902 americans
Threat-related amygdala functional connectivity is associated with 5-HTTLPR genotype and neuroticism	Neuroticism	Madsen MK	2016	NEO-PI-R	SLC6A4				5-HTTLPR triallelic	-	76 healthy individuals from Denmark
In search of positive mental health: Personality profiles and genetic polymorphisms	Neuroticism	Nestor PG	2021	NEO-PI-R	SLC6A4	BDNF			5-HTTLPR biallelic, rs6265	BDNF: AA	100 healthy participants from USA
Variants of the serotonin transporter gene and NEO-PI-R Neuroticism: No association in the BLSA and SardiNIA samples	Neuroticism	Terracciano A	2009	NEO-PI-R	SLC6A4				5-HTTLPR triallelic, rs1906451, rs435622, rs8076005, rs11080122, rs2020939, rs2020936, rs1487971, rs25603446	-	1182 italians (Sardinia)
ADH1A variation predisposes to personality traits and substance dependence	Neuroticism	Zuo L	2010	NEO	ADH1A, ADH6, ADH1B, ADH1C				rs13104485 in ADH6, rs1042026, rs2066702, rs2066701, rs1229984 in ADH1B, rs698 and rs1693482, rs1693427 in ADH1C and 168 AIMs unlinked to ADH1A	ADH1A (haplotype TGA/TGA)	558 subjects with substance dependence, 517 college students and 448 healthy subjects (all from USA)
Apolipoprotein E genotype impact on memory and attention in older persons: the moderating role of personality phenotype	Neuroticism	Chapman BP	2018	NEO	APOE				ε2, ε3, ε4	ε4	172 non demented elders from USA
Gene by neuroticism interaction and cognitive function among older adults	Neuroticism	Dar-Nimrod I	2012	NEO-FFI	APOE				ApoE and Apoε4	-	597 elders from USA
Influence of androgen receptor repeat polymorphisms on personality traits in men	Neuroticism	Westberg L	2009	KSP, TCI	AR				CAG, GGN repeats	CAG repeats (in general population only)	141 from general population and 100 violent crime perpetrators
Association study of a brain-derived neurotrophic factor (BDNF) Val66Met polymorphism and personality trait and intelligence in healthy young females	Neuroticism	Tsai SJ	2004	TPQ	BDNF				rs6265	-	114 healthy Chinese female volunteers
Brain derived neurotrophic factor Val66Met polymorphism, the five factor model of personality and hippocampal volume: Implications for depressive illness	Neuroticism	Joffe RT	2009	NEO	BDNF				rs6265	-	467 non-clinical caucasian subjects
A genotype-endophenotype-phenotype path model of depressed mood: integrating cognitive and emotional markers	Neuroticism	Gatt JM	2007	neo	BDNF				rs6265	AA	169 controls and 39 subclinical depressed patients from Australia
Effects of Mind-Body Training on Personality and Behavioral Activation and Inhibition System According to BDNF Val66Met Polymorphism	Neuroticism	Jung YH	2016	NEO	BDNF				rs6265	AA in controls, GG in subjects who practiced meditation	64 controls and 72 subjects practicing meditation from Korea
Association of a functional BDNF polymorphism and anxiety-related personality traits	Neuroticism	Lang UE	2005	NEO	BDNF				rs6265	-	343 germans
A BDNF coding variant is associated with the NEO personality inventory domain neuroticism, a risk factor for depression	Neuroticism	Sen S	2003	NEO	BDNF				rs6265	GG	441 americans
BDNF Val66Met genotype and neuroticism predict life stress: A longitudinal study from childhood to adulthood	Neuroticism	Lehto K	2016	ECPBHS	BDNF				rs6265	-	593 (age 15), 417 (age 18), 487 (age 25), all Estonian
Interaction between BDNF Val66Met and dopamine transporter gene variation influences anxiety-related traits	Neuroticism	Hünnerkopf R	2007	NEO-PI-R	BDNF				rs6265	-	272 healthy volunteers from Germany
The Val66Met coding variant of the brain-derived neurotrophic factor (BDNF) gene does not contribute toward variation in the personality trait neuroticism	Neuroticism	Willis-Owen SA	2005	EPQ	BDNF				rs6265	-	571 english people and 4843 americans
Neuroticism and ABO blood types	Neuroticism	Rinieris PM	1980	EPI	ABO blood types				ABO blood types	-	600 healthy participants
The psychiatric vulnerability gene CACNA1C and its sex-specific relationship with personality traits, resilience factors and depressive symptoms in the general population	Neuroticism	Strohmaier J	2013	EPI	CACNA1C				rs1006737	rs1006737 (only in females)	3793 germans
Preliminary Evidence That CD38 Moderates the Association of Neuroticism on Amygdala-Subgenual Cingulate Connectivity	Neuroticism	Tabak BA	2020	EPQ	CD38				rs3796863, rs6449182	-	72 adults from USA
Genetic association between CELF4 rs1557341 polymorphism and neuroticism in Chinese Han population	Neuroticism	An L	2019	NEO	CELF4				rs1557341	rs1557341	727 Han chineses
A novel differential susceptibility gene: CHRNA4 and moderation of the effect of maltreatment on child personality	Neuroticism	Grazioplene RG	2013	CCQ TDA	CHRN4				rs1044396	rs1044396 (only in abused children)	339 abused children and 275 controls in USA
CHRNA5 and CHRNA3 variants and level of neuroticism in young adult Mexican American men and women	Neuroticism	Criado JR	2014	MPI	CHRNA3, CHRNA5				rs8034191, rs1979906, rs684513, rs588765, rs601079, rs680244, rs692780, rs555018, rs16969968, rs578776, rs6495307, rs1051730, rs3743078	CHRNA5: rs588765, rs601079, rs680244 and rs555018 CHRNA3: rs578776, rs6495307 and rs3743078	465 mexicans
A complex interplay between personality domains, marital status and a variant in CHRNA5 on the risks of cocaine, nicotine dependences and cocaine-induced paranoia	Neuroticism	Zayats T	2013	NEO	CHRNA5				rs16969968	-	1432 caucasians and 1513 afroamerican (all from USA)
CNR1 gene is associated with high neuroticism and low agreeableness and interacts with recent negative life events to predict current depressive symptoms	Neuroticism	Juhasz G	2009	BFI	CNR1				rs806379, rs1535255, rs2023239, rs806369, rs1049353, rs4707436, rs12720071, rs806368, rs806366, rs7766029	rs1049353	1269 english
Exploring the Role of Contactins across Psychological, Psychiatric and Cardiometabolic Traits within UK Biobank	Neuroticism	Morris J	2020	? (Questionario Online)	CNTN1, CNTN2, CNTN3, CNTN4, CNTN5, CNTN6				8008 different SNPs	rs10790767	502000 individuals (data extracted from the UK BioBank)
Fearfulness, neuroticism/anxiety, and COMT Val158Met in long-term fear conditioning and extinction	Neuroticism	Panitz C	2018	NEO	COMT				rs4680	-	383 germans
Effect of COMT Val158Met polymorphism on personality traits and educational attainment in a longitudinal population representative study	Neuroticism	Lehto K	2013	neo	COMT				rs4680	GG (in 25 years old females; heterozygous were protected)	593 participants from Estonia split in three different age group: 15, 18, and 25 years
A Genetic Variant (COMT) Coding Dopaminergic Activity Predicts Personality Traits in Healthy Elderly	Neuroticism	Kotyuk E	2015	NEO	COMT				rs4680	AA	616 elderly from USA
Association between the COMT Val158Met polymorphism and propensity to anxiety in an Australian population-based longitudinal study of adolescent health	Neuroticism	Olsson CA	2005	NEO	COMT				rs4680	-	962 adolescents from Australia
Associations between the COMT Val/Met polymorphism, early life stress, and personality among healthy adults	Neuroticism	Hoth KF	2006	ELSQ, NEO-FFI	COMT				rs4680	-	486 healthy americans
Association study of candidate variants of COMT with neuroticism, anxiety and depression	Neuroticism	Wray NR	2008	EPQ-R	COMT				rs4680	-	2045 australians from 987 families
Association study of CREB1 with Major Depressive Disorder and related phenotypes	Neuroticism	Hettema JM	2009	EPQ	CREB1				rs2253206, rs2709356, rs11904814, rs6740584, rs17811997, rs13029936, rs1806584, rs2551941	-	589 depressed patients and 539 controls from USA
Moderation of the association between childhood maltreatment and neuroticism by the corticotropin-releasing hormone receptor 1 gene	Neuroticism	DeYoung CG	2011	BFQ	CRHR1				rs110402, rs242924, rs7209436	2 copies of TAT (only in abused children)	339 abused children and 275 controls in USA
Association between corticotropin-releasing hormone receptor 2 (CRHR2) gene polymorphism and personality traits	Neuroticism	Tochigi M	2006	NEO-PI-R	CRHR2				rs2267717	-	243 japaneses
CYP2A6 gene polymorphism and personality traits for NEO-FFI on the smoking behavior of youths	Neuroticism	Waga C	2007	NEO-FFI	CYP2A6				CYP2A6 4C (deletion)	-	87 smokers and 142 controls from Japan
Combined linkage and association analyses of the 124-bp allele of marker D2S2944 with anxiety, depression, neuroticism and major depression	Neuroticism	Beem AL	2006	ABV	D2S2944				124 bp	-	795 controls and 505 individuals with depression from Netherlands
Sexually dimorphic link between dopamine D2 receptor gene and neuroticism-anxiety	Neuroticism	Wacker J	2005	EPQ	DRD2				rs1800497	rs1800497 (only in males)	51 mens from germany; 157 other individuals from Germany
Personality Traits or Genetic Determinants-Which Strongly Influences E-Cigarette Users?	Neuroticism	Grzywacz A	2020	neo	DRD2				rs1076560, rs1799732, rs1079597	rs1076560	144 e-cigarettes smokers and 250 controls from Poland
Dopamine Receptor DRD2 Gene rs1076560, Personality Traits and Anxiety in the Polysubstance Use Disorder	Neuroticism	Suchanecka A	2020	NEO	DRD2				rs1076560	rs1076560	299 males with substance abuse disorder history and 301 controls from Poland
The role of the DRD2 C957T polymorphism in neuroticism in persons who stutter and healthy controls	Neuroticism	Montag C	2012	NEO-FFI	DRD2				rs6277	rs6277	105 persons who stutter and 105 controls from Germany
COMT and DRD3 polymorphisms, environmental exposures, and personality traits related to common mental disorders	Neuroticism	Henderson AS	2000	EPQ	DRD3	COMT			rs6280, rs4680	-	862 australians and 1465 as replication sample
Associations between the dopamine D4 receptor gene polymorphisms and personality traits in elite athletes	Neuroticism	Michalowska-Sawczyn M	2019	NEO	DRD4				DRD4 VNTR EX3	-	200 professional athletes and 102 controls from Poland
A role for the DRD4 exon III VNTR in modifying the association between nicotine dependence and neuroticism	Neuroticism	Ellis JA	2011	EPI	DRD4				DRD4 VNTR EX3 7R+	-	839 australian adolescents
Association between a dinucleotide repeat polymorphism of the estrogen receptor alpha gene and personality traits in women	Neuroticism	Westberg L	2003	KSP	ER				rs3798577	rs3798577 (SS)	172 swedish women
G72 and its association with major depression and neuroticism in large population-based groups from Germany	Neuroticism	Rietschel M	2008	NEO-FFI	G72				rs3918342, rs1421292	rs3918342, rs1421292	500 depressed patients and 1030 controls from Germany
Polymorphisms in the GAD2 gene-region are associated with susceptibility for unipolar depression and with a risk factor for anxiety disorders	Neuroticism	Unschuld PG	2009	EPQ	GAD2				rs11015040, rs12248143	-	268 patients with anxiety disorder, 541 with depression e 541 controls from Germany	Correlation with a combined index made from Extraversion and Neuroticism
Association between N-methyl-D-aspartate Receptor Subunit 2B Gene Polymorphisms and Personality Traits in a Young Japanese Population	Neuroticism	Narita S	2018	neo	GRIN2B				rs7301328, rs1806201, rs1805247, and rs1805502	-	248 japaneses
Genetic variation in Hyperpolarization-activated cyclic nucleotide-gated channels and its relationship with neuroticism, cognition and risk of depression	Neuroticism	McIntosh AM	2012	NEO-FFI	HCN14				rs12905211	-	4499 controls and 1501 individuals with depression from Scotland
Evaluation of psychological symptoms among presymptomatic HD gene carriers as measured by selected MMPI scales	Neuroticism	Close Kirkwood S	2002	MMPI	HD				Controls, presymptomatic and symptomatic for Huntington disease	-	363 controls, 149 presymptomatic gene carriers, 26 manifest HD from USA
Personality traits in Huntington's disease: An exploratory study of gene expansion carriers and non-carriers	Neuroticism	Larsen IU	2016	neo	HD				Controls and presymptomatic for Huntington disease	-	215, of whom 47 HD presymptomatic, 39 HD non carriers and 121 healthy controls from Denmark
Associations between a polymorphism in the hydroxysteroid (11-beta) dehydrogenase 1 gene, neuroticism and postpartum depression	Neuroticism	Iliadis SI	2017	SSP	HSD11B1				rs12565406	rs12565406	769 pregnant swedish women
Follow-up association study of novel neuroticism gene MAMDC1	Neuroticism	Hettema JM	2009	EPQR-N	MAMDC1				rs7151262	-	2722 american twins
Emotional stability is associated with the MAOA promoter uVNTR polymorphism in women	Neuroticism	Rodríguez-Ramos Á	2019	BFI	MAO-A				MAO-A VNTR	>3 (only in females)	99 women from Spain
Monoamine Oxidase A (MAOA) Gene and Personality Traits from Late Adolescence through Early Adulthood: A Latent Variable Investigation	Neuroticism	Xu MK	2017	MPI	MAO-A				rs3788862, rs5906957, rs979606	-	1160 men and 1180 women from the Netherlands
Analysis of Association between Norepinephrine Transporter Gene Polymorphisms and Personality Traits of NEO-FFI in a Japanese Population	Neuroticism	Narita S	2015	NEO	NET				1287G/A, -182T/C and -3081A/T	-	270 japaneses
Association of a functional variant of the nitric oxide synthase 1 gene with personality, anxiety, and depressiveness	Neuroticism	Kurrikoff T	2012	EPIP NEO	NOS1				NOS1 ex1f-VNTR	S	1176 adolescents from Estonia
A functional NPSR1 gene variant and environment shape personality and impulsive action: a longitudinal study	Neuroticism	Laas K	2014	NEO	NPSR1				rs324981	rs324981	1176 adolescents from Estonia
An interaction of a NR3C1 polymorphism and antenatal solar activity impacts both hippocampus volume and neuroticism in adulthood	Neuroticism	Montag C	2013	EPQ-R	NR3C1				rs41423247	-	254 germans
Effects of the Mu opioid receptor polymorphism (OPRM1 A118G) on pain regulation, placebo effects and associated personality trait measures	Neuroticism	Peciña M	2015	NEO	OPRM1				rs1799971	rs1799971 (GG)	50 volunteers from USA
The role of the Oxytocin-Neurophysin I gene in contributing to human personality traits promoting sociality	Neuroticism	Chong A	2019	NEO	OXT				rs2770378, rs3761248	rs2770378 (GG)	1593 participants from Singapore
Oxytocin receptor gene rs53576 polymorphism modulates oxytocin-dopamine interaction and neuroticism traits--a SPECT study	Neuroticism	Chang WH	2014	MPI	OXTR				rs53576	rs53576	82 healthy Han chinese people
Evidence for associations between PDE4D polymorphisms and a subtype of neuroticism	Neuroticism	Heck A	2008	HAM-D?	PDE4D				rs702543, rs2409627, rs1870077, rs1971940	rs1971940	366 healthy subjects and 163 inpatients with major depression from Germany
Effects of prolonged wakefulness: the role of PERIOD3 genotypes and personality traits	Neuroticism	Barbato G	2013	EPI	PER3				PER3 4/4, PER3 4/5, and PER3 5/5	-	70 healthy italians
Anxiety and comorbid measures associated with PLXNA2	Neuroticism	Wray NR	2007	EPQ	PLXNA2				rs3736963, rs2767565, rs752016, rs1327175, rs2478813, and rs716461	rs2478813	624 individuals with a diagnosis of anxiety or depression from 443 families (Australia)
An association between Epac-1 gene variants and anxiety and depression in two independent samples	Neuroticism	Middeldorp CM	2010	ABV	RapGEF3				rs2072115, rs757281, rs2074533	triallelic effect: G-C-C (ordered rs2072115-rs757281-2074533)	914 dutch; 684 americans
RASopathies are associated with a distinct personality profile	Neuroticism	Bizaoui V	2018	BFQ-C	various rasopathies				various rasopathies	-	80 rasopathy subjects and 55 sibling controls
Variants of the Aggression-Related RBFOX1 Gene in a Population Representative Birth Cohort Study: Aggressiveness, Personality, and Alcohol Use Disorder	Neuroticism	Vaht M	2020	BFI	RBFOX1				rs8062784, rs809682, rs12921846	rs8062784	1238 estonians
Genetic association between RGS1 and internalizing disorders	Neuroticism	Hettema JM	2013	EPQ	RGS1				rs7531339, rs10801127, rs2760527, rs7535818	-	1128 americans
Serotonin transporter protein gene polymorphism and personality measures in African American and European American subjects	Neuroticism	Gelernter J	1998	NEO-FFI	SLC6A4				5-HTTLPR biallelic, STIN2-VNTR	-	322 americans
Genetic variation in the hypothalamic-pituitary-adrenocortical axis regulatory factor, T-box 19, and the angry/hostility personality trait	Neuroticism	Wasserman D	2007	NEO-PI-R	TBX19, GABRA5, GABARAP				rs1000533, rs1864793, rs222843	-	127 parents of suicide attempters as screening sample; 333 parents of suicide attempters and 284 controls in the replication sample
Search for the influence of the tyrosine hydroxylase (TCAT)(n) repeat polymorphism on personality traits	Neuroticism	Persson ML	2000	NEO-PI-R	TH				TCAT (repetitions)	T8	346 volunteers from Sweden
Role of rs454214 in Personality mediated Depression and Subjective Well-being	Neuroticism	Hou B	2020	FFM (BFQ)	TMEM161B-MEF2C				rs454214	-	878 Han Chinese college freshmen
Tryptophan hydroxylase-2 gene variation influences personality traits and disorders related to emotional dysregulation	Neuroticism	Gutknecht L	2007	NEO	TPH2				rs4570625, rs11178997, rs4341581, rs4565946	No single SNP; G T G C and T A T C haplotypes	336 healthy individuals and 420 patients with personality disorders from Germany
Effect of tryptophan hydroxylase-2 gene polymorphism G-703 T on personality in a population representative sample	Neuroticism	Lehto K	2015	FFM (BFQ)	TPH2				rs4570625	GG	1579 estonians
Impact of vitamin D receptor VDR rs2228570 polymorphism in oldest old	Neuroticism	Glocke M	2013	NEO	VDR				rs2228570	GG (in males)	101 germans with an age over 90 years; 208 volunteers younger than 90 years as controls.
XBP1 gene polymorphism (-116C/G) and personality	Neuroticism	Kato C	2005	NEO-PI-R	XBP1				-116C/G	-116C/G	195 healthy Japanese volunteers
Relationship between XBP1 genotype and personality traits assessed by TCI and NEO-FFI	Neuroticism	Kusumi I	2005	NEO-FFI, TCI	XBP1				116C/G	CC (only in females)	248 japaneses
Contribution of the 5-HTTLPR gene by neuroticism on weight gain in male and female participants	Neuroticism	Markus CR	2012	SDPI	SLC6A4				5-HTTLPR triallelic	-	857 dutch students
Association of genetic polymorphisms with personality profile in individuals without psychiatric disorders	Neuroticism	Pelka-Wysiecka J	2012	NEO-FFI	COMT Val158Met, MAOA 3'VNTR, 5HTTLPR, 102T/C 5-HT2A, DAT 3'VNTR and DRD2 exon 8				COMT: rs4680 MAOA-VNTR 5-HTTLPR biallelic HTR2A: rs6313 SLC6A3: DAT-3'-UTR VNTR DRD2: rs6276	COMT: GG (in males)	406 healthy polish
Amygdala responsiveness is modulated by tryptophan hydroxylase-2 gene variation	Neuroticism	Canli T		NEO-PI	TPH2				rs4570625	-	29 americans
Association of a functional polymorphism of the monoamine oxidase A gene promoter with personality and psychiatric symptoms	Neuroticism	Jorm AF		BIS/BAS, EPQ-R	MaoA-uVNTR				MAOA-VNTR	-	2725 australians
		ALEXITHIMIA
Serotonin receptor gene (5-HT1A) modulates alexithymic characteristics and attachment orientation	Alexithymia	Gong P	2014	TAS	5-HTR1A				rs6295	G	504 Chinese Han students
IL-18 Serum Levels and Variants of the Serotonin Transporter Gene Are Related to Awareness of Emotions in Healthy Subjects: A Preliminary Study	Alexithymia	Sacchinelli E	2018	TAS	SLC6A4				5-HTTLPR biallelic	-	115 healthy italians
Serotonin transporter gene promoter polymorphism and alexithymia	Alexithymia	Kano M	2012	TAS	SLC6A4				5-HTTLPR biallelic	L	304 healthy japanese participants
Childhood Trauma and Functional Variants of 5-HTTLPR Are Independently Associated with Alexithymia in 5,283 Subjects from the General Population	Alexithymia	Terock J	2018	tas20	SLC6A4				5-HTTLPR triallelic (rs25531G coded equivalent to S)	L	5283 germans
COMT Val158Met polymorphism, verbalizing of emotion and activation of affective brain systems	Alexithymia	Swart M	2011	Bermond–Vorst Alexithymia	COMT				rs4680	AA (only in verbalising subscale)	493 undergraduate university students from Netherlands
Impact of 5-HTTLPR polymorphism on alexithymia in alcoholic patients after detoxification treatment	Alexithymia	Mandelli L	2013	SPSS	SLC6A4				rs25531	-	64 italians with alchohol and other substances abuse history
The BDNF Val66Met gene polymorphism is associated with increased alexithymic and anticipatory anxiety in patients with panic disorder	Alexithymia	Zou Z	2019	TAS	BDNF				rs6265	AA (both cases and controls)	223 Han chinese people with panic disorder and 218 controls
On the genetics of loss aversion: An interaction effect of BDNF Val66Met and DRD2/ANKK1 Taq1a	Alexithymia	Voigt G	2015	TAS-20	BDNF	DRD2/ANKK1			rs1800497, rs6265	-	143 healthy individuals
Interaction effect of functional variants of the BDNF and DRD2/ANKK1 gene is associated with alexithymia in healthy human subjects	Alexithymia	Walter NT	2011	TAS	BDNF	DRD2/ANKK1			rs6265, rs1800497	- (association present only in combination)	664 germans
Association between the catechol O-methyltransferase Val108/158Met polymorphism and alexithymia	Alexithymia	Ham BJ	2005	TAS-20	SLC6A4	COMT			rs4680, 5-HTTLPR biallelic	COMT: GG	109 students from Korea
Association between the Catechol-O-Methyltransferase (COMT) Val¹58Met Polymorphism and Alexithymia in Patients with Obsessive-Compulsive Disorder	Alexithymia	Koh MJ	2016	TAS	COMT				rs4680	GG (both on total score and in subscores)	244 patients with OCD from Korea
DRD2/ANKK1 TaqI A genotype moderates the relationship between alexithymia and the relative value of alcohol among male college binge drinkers	Alexithymia	Wahlstrom LC	2012	TAS-20	DRD2/ANKK1				rs1800497	-	120 Undergraduate classified as "binge drinkers" from USA
Lack of Association between Oxytocin Receptor (OXTR) Gene Polymorphisms and Alexithymia: Evidence from Patients with Obsessive-Compulsive Disorder	Alexithymia	Koh MJ	2015	TAS	OXTR				rs237885, rs237887, rs2268490, rs4686301, rs2254298, rs13316193, rs53576, and rs2268498	-	355 patients with obsessive-compulsive disorder (234 men, 121 women) from Korea
Oxytocin receptor polymorphism and childhood social experiences shape adult personality, brain structure and neural correlates of mentalizing	Alexithymia	Schneider-Hassloff H	2016	CAS	OXTR				rs53576	-	195 germans
Alexithymia is associated with reduced vitamin D levels, but not polymorphisms of the vitamin D binding-protein gene	Alexithymia	Terock J	2021	TAS-20	VDBP				rs4588, rs7041	-	5783 germans
Associations and interactions of the serotonin receptor genes 5-HT1A, 5-HT2A, and childhood trauma with alexithymia in two independent general-population samples	Alexithymia	Terock J	2021	TAS-20	5-HTR1A	5-HTR2A			5HTR1A: rs6295 5-HTR2A: rs6311	-	3708 germans
The rs6311 of serotonin receptor 2A (5-HT2A) gene is associated with alexithymia and mental health	Alexithymia	Li X	2020	TAS-20	5-HTR2A				rs6311	rs6311	602 Han chinese	association is present in total sample and in both sexes
Affective functioning and social cognition in Noonan syndrome	Alexithymia	Wingbermühle E	2012	TAS-20, BVAQ, ERT	rasopatie		SAMPLE SOLO IN PARTE SOVRAPPOSTO		Noonan Syndrome and Turner Syndrome (X0)	Noonan Syndrome	40 dutch with Noonan Syndrome (various genes) and 40 controls
Alexithymia, emotion perception, and social assertiveness in adult women with Noonan and Turner syndromes	Alexithymia	Roelofs RL	2015	BVAQ, ERT	rasopatie	Turner			Noonan Syndrome and Turner Syndrome (X0)	X0	Females only sample, dutch. 40 individuals with Turner Syndrome, 40 with Noonan Syndrome and 40 controls.
X Chromosomal effects on social cognitive processing and emotion regulation: A study with Klinefelter men (47,XXY)	Alexithymia	van Rijn S	2006	Bermond-Vorst Alexithymia Questionnaire	KLINEFELTER				XXY	XXY	32 Klinefelter and 26 male controls (dutch)
		EMOTIONAL DYSREGULATION
Change in attachment predicts change in emotion regulation particularly among 5-HTTLPR short-allele homozygotes	Emotional Dysregulation	Viddal KR	2017	ERC	SLC6A4				5-HTTLPR biallelic	S	602 norwegian children	association present only at age 6
Association of a functional polymorphism of the serotonin transporter gene with anxiety-related temperament and behavior problems in children: a longitudinal study from infancy to the mid-teens	Emotional Dysregulation	Jorm AF	2000	STSC	SLC6A4				5-HTTLPR biallelic	-	660 australian children (3-15 years)
Interplay of genes and early mother-child relationship in the development of self-regulation from toddler to preschool age	Emotional Dysregulation	Kochanska G	2009	task vari	SLC6A4				5-HTTLPR biallelic	-	89 american children	association present only in "insecurely attachment" sample
Differential influence of 5-HTTLPR - polymorphism and COMT Val158Met - polymorphism on emotion perception and regulation in healthy women	Emotional Dysregulation	Weiss EM	2014	SEAS	SLC6A4	COMT			5-HTTLPR biallelic COMT: rs4680	rs4680: G (in the Intra-personal Domain)	289 healthy women from Germany
Developmental Patterns of Child Emotion Dysregulation as Predicted by Serotonin Transporter Genotype and Parenting	Emotional Dysregulation	Noroña AN	2018	DCS	SLC6A4				5-HTTLPR triallelic (rs25531G coded equivalent to S)	-	99 children aged 3 from USA
Association of serotonin transporter gene polymorphism and emotion regulation	Emotional Dysregulation	Murakami H	2009	STAI-S	SLC6A4				5-HTTLPR biallelic	S	24 undegrad and graduate students from Japan
Childhood trauma and emotion regulation: The moderator role of BDNF Val66Met	Emotional Dysregulation	Bîlc MI	2018	task reappraisal	BDNF				rs6265	-	266 students from Romania
Evocative gene-parenting correlations and academic performance at first grade: an exploratory study	Emotional Dysregulation	Propper CB	2012	Assessed from subjective evaluation from teachers with ERC	DRD2	DRD4			DRD4: VNTR EX3, DRD2: rs1800497	rs1800497 (in males)	206 children, evaluated through ERC by teachers and parents.
Estrogen levels, emotion regulation, and emotional symptoms of women with premenstrual dysphoric disorder: The moderating effect of estrogen receptor 1a polymorphism	Emotional Dysregulation	Yen JY	2018	Affective Style Questionnaire	ER				ESR α-Xbal	G	100 taiwanese women with PMMD; 96 controls
FKBP5 moderation of the relationship between childhood trauma and maladaptive emotion regulation strategies in adolescents	Emotional Dysregulation	Halldorsdottir T	2017	CERQ	FKBP5				rs9296158, rs3800373, rs1360780, rs9470080	-	1345 genotyped adolescents of Portuguese descent
An interaction between early threat exposure and the oxytocin receptor in females: Disorder-specific versus general risk for psychopathology and social-emotional mediators	Emotional Dysregulation	Byrd AL	2020	PAI-BOR	OXTR				rs53576, rs2254298	rs53576 (GG)	2450 american female children (5-8 years)
The role of TPH2 variant rs4570625 in shaping infant attention to social signals	Emotional Dysregulation	Kataja EL	2020	Multiple evaluations, no scales	TPH2				rs4570625	-	330 finnish children (8 months of age)
Genetic associations with performance on a behavioral measure of distress intolerance	Emotional Dysregulation	Amstadter AB	2012	BIRD	SLC6A4	COMT			5-HTTLPR biallelic, rs4680	5-HTTLPR biallelic, rs4680 (distress tolerance)	218 early adolescents

## Sheet: Data extraction - GWAS
Title	Main author(s)	Year of pubblication	Assessment tool for trait	Summary of overall results concerning trait of interest (if not otherwise specified, p value threshold: 5*10-8)	Summary of overall results concerning trait of interest (if not otherwise specified, p value threshold: 5*10-6)	Sample	Trait
Multi-trait analysis of genome-wide association summary statistics using MTAG	Turley P	2018	EPI	Non coding transcript variant rs2572431(LINC00529), rs1187229 (LOC105372072, LOC105372073) intron: rs62057143 (CRHR1, LINC02210-CRHR1), rs10960103 (AKAP8P1,JKAMPP1), rs60827133, rs4938021 (LOC105369501), rs1557341 (CELF4), rs8084351 (DCC), rs10733389, rs10113343 (PINX1), rs9893575 (LOC105371490), rs716804 (SBF2)	37 loci	UK Biobank	NEUROTICISM
Genetic variants associated with subjective well-being, depressive symptoms, and neuroticism identified through genome-wide analyses	Okbay A	2016	EPI?	intron: rs10960103 (AKAP8P1,JKAMPP1), rs4938021 (LOC105369501), rs139237746 (SBF2), rs1557341 (CELF4), rs12938775 (PAFAH1B1), rs12961969 Non coding transcript variant: rs35688236 (LOC102724048), rs2150462, rs12903563, rs2572431 (inversion-tagging polymorphism on chromosome 8), rs193236081b (Inversion-tagging polymorphism on chromosome 17)	11 loci	UK Biobank, Psychiatric Genomics Consortium, Resource for Genetic Epidemiology Research on Aging	NEUROTICISM
Association analysis in over 329,000 individuals identifies 116 independent variants influencing neuroticism	Luciano M	2018	EPQ-R-S	intergenic: rs72694263, rs7107356, rs7111031, rs2953805, rs10097870, rs2921036 intronic: rs169235 (CACNA1E), rs1521732 (LINGO2, LOC105376004), rs1422192 (LINC00461), rs7175083 (LINGO1), rs7502590 (BAIAP2), rs11082011 (CELF4), rs6982308 (MSRA), rs7005884 (XKR6) UTR3: rs11090045 (ZC3H7B)	116 loci	UK Biobank	NEUROTICISM
Item-level analyses reveal genetic heterogeneity in neuroticism	Nagel M	2018	EPQ-R-SF	rs2893916 (MCFD2P1), rs3817999 (CAV1), rs1400869 (VWC2L), rs4431354 (NPHS2), rs12833054 (SART3), rs7804521, rs4498260, rs12438889	rs2893916 (MCFD2P1), rs3817999 (CAV1), rs1400869 (VWC2L), rs4431354 (NPHS2), rs12833054 (SART3), rs7804521, rs4498260, rs12438889	UK Biobank	NEUROTICISM
Integrative analysis of genome-wide association study and common meQTLs for exploring the effects of DNA methylation on the development of neuroticism	Zhao S	2020	EPI	-	11 genes with p value around 10-2 (threshold of significancy: 10-5) identified through integrative analysis	UK Biobank, Psychiatric Genomics Consortium	NEUROTICISM
Genetic contributions to two special factors of neuroticism are associated with affluence, higher intelligence, better health, and longer life	Hill WD	2020	EPI	10 intron SNPs, 7 intergenic SNPs, 1 UTR3 (PAX6), 1 exon (DCAF5), 1 upstream (FBXL17)	51 loci	UK Biobank	NEUROTICISM
Genome-wide association study of the sensitivity to environmental stress and adversity neuroticism cluster	Nagel M	2020	EPQ	-	47 loci	UK Biobank	NEUROTICISM
Integrating genome-wide association study and expression quantitative trait loci data identifies multiple genes and gene set associated with neuroticism	Fan Q	2017	EPI	-		UK Biobank, Psychiatric Genomics Consortium	NEUROTICISM
A genome-wide association study of neuroticism in a population-based sample	Calboli FC	2010	EPQ	-	6 genes: MGC57346, MSRA, XKR6, C17ORF69, KIAA1267 (integrative analysis of genomic and transcriptomic data of genome wide association study (GWAS) and expression quantitative trait locus (eQTL) study)	UK Biobank, Psychiatric Genomics Consortium	NEUROTICISM
Pathway analysis of genome-wide association datasets of personality traits	Kim HN	2015	NEO-PI-R	L1CAM pathway and associated genes	Pathway analysis: L1CAM pathway and associated genes	1089 korean women	NEUROTICISM
Genome-wide association uncovers shared genetic effects among personality traits and mood states	Luciano M	2012	EPQ	-	Genes: LCE3C, SCAMP2, POLR3A, ULK3, LMAN1L	Croatia (800), Scotland (400), England (1500), Netherlands (1300)	NEUROTICISM
Genome-wide association study of the five-factor model of personality in young Korean women	Kim HN	2013	NEO-PI-R	-	GWAS: OR1A2	1089 korean women	NEUROTICISM
TMPRSS9 and GRIN2B are associated with neuroticism: a genome-wide association study in a European sample	Aragam N	2013	NEO-FFI	-	GWAS: TMPRSS9	NESDA cohort 2008 (2000 dutch)	NEUROTICISM
A genome-wide linkage study of individuals with high scores on NEO personality traits	Amin N	2012	NEO-FFi	-	-	2657 dutch	NEUROTICISM
Modeling prior information of common genetic variants improves gene discovery for neuroticism	Lo MT	2017	BFI	intergenic: rs12102100 intron: rs9822731 (CADM2), rs17022974 (CADM2), rs10812851 (LINGO2, LOC105376004), rs9611505 (EP300)	Combination of relative enrichment score (RES) and conditional false discovery rate (FDR): CADM2, LINGO2 and EP300	23 and Me database, UK Biobank, Psychiatric Genomics Consortium	NEUROTICISM
A whole genome association study of neuroticism using DNA pooling	Shifman S	2008	EPQ-R	-	-	2000 english people and 1500 english people for replication sample: all of them oversampled for high neuroticism scores	NEUROTICISM
Gene-based association analysis identifies 190 genes affecting neuroticism	Belonogova NM	2021	EPQ-RS	57 non coding variants; Exons: TRIM39-RPP21, RPP21, C12orf49	190 genes	UK Biobank	NEUROTICISM
A genome-wide scan for Eysenckian personality dimensions in adolescent twin sibships: psychoticism, extraversion, neuroticism, and lie	Gillespie NA	2008	EPI	-	Regions on chromosome 16 and 19	1280 Australian adolescent twins and their siblings	NEUROTICISM
Genome-wide analysis of over 106 000 individuals identifies 9 neuroticism-associated loci	Smith DJ	2016		intergenic: rs490647, rs12637928, rs12378446, rs4977844 intron: rs4653663 (VRK2), rs62353264 (TMEM192), rs12682352 (MFHAS1), rs111433752 (LINC02210-CRHR1), rs1187264 (RPL12P40)	9 loci	UK Biobank, Scottish Family Health Study (6659), Queensland Institute of Medical Research Berghofer Medical Research Institute cohort (8687)	NEUROTICISM
The influence of X chromosome variants on trait neuroticism	Luciano M	2021	EPQ-R-SF	intergenic: rs6630665, rs764018176, rs177010 intronic: rs5977754 (HS6ST2)	204 loci on chromosome X	UK Biobank	NEUROTICISM
Linkage analysis of extremely discordant and concordant sibling pairs identifies quantitative-trait loci that influence variation in the human personality trait neuroticism	Fullerton J	2003	EPQ	-	Five regions: 1q, 4q, 7p, 12q, and 13q	34580 sibling pairs in the southwest of England	NEUROTICISM
Genome-wide association scan for five major dimensions of personality	Terracciano A	2010	NEO-PI-R	-	rs3026815, rs6047641, rs1159275, rs7329003	6148 people from an isolated comunity in Sardinia, 3900 in the replication sample	NEUROTICISM
Genomewide association analysis followed by a replication study implicates a novel candidate gene for neuroticism	van den Oord EJ	2008	EPQ-R	-	-	1227 people from USA	NEUROTICISM
A genome scan of neuroticism in nicotine dependent smokers	Neale BM	2005	EPQ	-	-	129 families (843 siblings) from USA	NEUROTICISM
Analysis of functional variants reveals new candidate genes associated with alexithymia	Mezzavilla M	2015	TAS		Exons: rs144957058 (TMEM88B), rs45575636(ABCB4), rs35942033 (TP53AIP1), rs35287114 (ARHGAP32)	585 healthy adults from the Friuli Venezia Giulia Genetic Park project	ALEXYTHIMIA
A genome-wide association study of emotion dysregulation: Evidence for interleukin 2 receptor alpha	Powers A	2016	EDS	Intron: rs6602398 (ILR2A, only in males)	Intron: rs6602398 (ILR2A, only in males)	2600 African American from USA	EMOTIONAL DYSREGULATION
"The Heidelberg Five" personality dimensions: Genome-wide associations, polygenic risk for neuroticism, and psychopathology 20 years after assessment	Heilbronner U	2021	EPI, STAI-S and multiple other tests	-	rs112852264, rs34464186, rs12746528, rs66583506, rs12750662 (unknown category) intergenic: rs2344174, rs34351096, rs17131127, rs35147867 intron: rs7001432 (CSMD1)	HeiDE study (“Heidelberger Langzeitstudie zu Risikofaktoren und Diagnose chronischer Erkrankungen"); 5133 germans	EMOTIONAL DYSREGULATION

## Sheet: Tables for relevant genes
Title	Main author(s)	Year of pubblication	Assessment tool for neuroticism	Polymorphism	Risk variant	Sample population
SLC6A4
Serotonin transporter gene, childhood emotional abuse and cognitive vulnerability to depression	Antypa N	2010	NEO-PI-R	5-HTTLPR biallelic and triallelic	-	250 dutch students (mostly females)
Family based association analyses between the serotonin transporter gene polymorphism (5-HTTLPR) and neuroticism, anxiety and depression	Middeldorp CM	2007	ABV	5-HTTLPR biallelic	-	559 parents and 1245 twins, dutch
5-HTTLPR polymorphism is associated with nostalgia proneness: The role of neuroticism	Luo YLL	2019	BFI	5-HTTLPR triallelic (rs25531G coded equivalent to S)	-	397 americans
Personality and the serotonin transporter gene: Associations in a longitudinal population-based study	Harro J	2009	EBBFI	5-HTTLPR biallelic	S	1176 estonian children	follow-up at 6 years confirms association
Neuroticism is not associated with the serotonin transporter (5-HTTLPR) polymorphism	Flory JD	1999	NEO-FFI	5-HTTLPR biallelic	-	271 americans
Gender-specific association between serotonin transporter polymorphisms (5-HTTLPR and rs25531) and neuroticism, anxiety and depression in well-defined healthy Han Chinese	Chang CC	2017	MPI	5-HTTLPR triallelic (rs25531G coded equivalent to S)	S, both biallelic and triallelic (only in men)	1340 taiwaneses
Pleiotropy of the serotonin transporter gene for seasonality and neuroticism	Sher L	2000	NEO-PI-R	5-HTTLPR biallelic	S	236 americans (mostly females)
Serotonin transporter-linked promoter region polymorphism and personality traits in a Japanese population	Umekage T	2003	NEO-PI-R	5-HTTLPR biallelic	-	244 japaneses (mostly females)
The serotonin transporter length polymorphism, neuroticism, and depression: a comprehensive assessment of association	Willis-Owen SA	2005	EPQ	5-HTTLPR biallelic	-	1001 english (selected for extreme values of neuroticism on both ends)
The serotonin transporter gene length polymorphism (5-HTTLPR) and life events: no evidence for an interaction effect on neuroticism and anxious depressive symptoms	Middeldorp CM	2010	ABV	5-HTTLPR biallelic	-	126 fathers, 135 mothers, 87 monozygotic male twins, 161 monozygotic female twins, 238 DZ male twins/brothers and 408 DZ female twins/sisters from 438 families (dutch)
Variations in 5-HTTLPR: relation to familiar risk of affective disorder, life events, neuroticism and cortisol	Vinberg M	2010	EPQ	5-HTTLPR biallelic	S	204 high-risk and 204 low-risk twins (danes)
Interaction between the 5-HTTLPR genotype, impact of stressful life events, and trait neuroticism on depressive symptoms in healthy volunteers	Markus CR	2013	Dutch personality inventory	5-HTTLPR triallelic (rs25531G coded equivalent to S)	-	771 dutch (mostly females)
The serotonin transporter polymorphism (5-HTTLPR) and personality: response style as a new endophenotype for anxiety	Plieger T	2014	neo	5-HTTLPR biallelic and triallelic	-	1075 germans (mostly females)
5-HTTLPR/rs25531 polymorphism and neuroticism are linked by resting state functional connectivity of amygdala and fusiform gyrus	Kruschwitz JD	2015	NEO	5-HTTLPR triallelic	S	178 germans	association boosted through MRI observations of amygdala
Association of a functional polymorphism in the serotonin transporter gene with personality traits in females in a Polish population	Dragan WL	2006	NEO	5-HTTLPR biallelic	S	200 polish (only females)
Sex-specific pathways among tri-allelic serotonin transporter polymorphism, trait neuroticism and generalized anxiety disorder	Chang HA	2020	mpi	5-HTTLPR triallelic	S in males, L in females	2236 Han Chinese adults, including 736 patients with GAD and 1500 healthy participants
Differential impact of serotonin transporter activity on temperament and behavior in persons with a family history of alcoholism in the Oklahoma Family Health Patterns Project	Lovallo WR	2014	EPQ	5-HTTLPR triallelic (rs25531G coded equivalent to S)	S (only in subjects with history of alchohol abuse disorder)	314 americans
Association between the serotonin transporter gene and personality traits in borderline personality disorder patients evaluated with Zuckerman-Zuhlman Personality Questionnaire (ZKPQ)	Pascual JC	2007	ZKPQ	5-HTTLPR biallelic, STIN2-VNTR	-	65 borderline-disorder patients
Polymorphisms of the serotonin transporter gene (5-HTTLPR, A/G SNP in 5-HTTLPR, and STin2 VNTR) and their relation to personality traits in healthy individuals from Russia	Kazantseva AV	2008	EPI	5-HTTLPR biallelic, STIN2-VNTR	STIN2	301 healthy russians
The Relationship between Personality Traits, the 5HTT Polymorphisms, and the Occurrence of Anxiety and Depressive Symptoms in Elite Athletes	Petito A	2016	NEO-FFI	5-HTTLPR biallelic	S	131 elite italian athletes (only males)
Covariance structure of neuroticism and agreeableness: a twin and molecular genetic analysis of the role of the serotonin transporter gene	Jang KL	2001	NEO-PI	5-HTTLPR biallelic	S	388 american siblings
Affective and neuroendocrine stress reactivity to an academic examination: influence of the 5-HTTLPR genotype and trait neuroticism	Verschoor E	2011	DPQ	5-HTTLPR triallelic	-	94 dutch students selected from a larger sample for extreme values of neuroticism on both ends
Interacting effects of the serotonin transporter gene and neuroticism in smoking practices and nicotine dependence	Lerman C	2000	EPI	5-HTTLPR biallelic	-	185 american smokers
The serotonin transporter gene and peer-rated neuroticism	Ball D	1997	NEO-FFI	5-HTTLPR biallelic, STIN2-VNTR	-	2085 german twins
Association between the serotonin transporter promoter polymorphism and personality traits in a primarily female population sample	Greenberg BD	2000	NEO-PI-R	5-HTTLPR biallelic	S	397 american sisters (thus females only)
Accurate, Large-Scale Genotyping of 5HTTLPR and Flanking Single Nucleotide Polymorphisms in an Association Study of Depression, Anxiety, and Personality Measures	Wray NR	2009	EPQ & TPQ	rs2020934, rs6355, rs6354, rs2020936, 5-HTTLPR biallelic, rs28914832, rs140700, rs6355, rs6354, rs2020939, rs2020935, rs4251417, rs2020930, rs7214991, rs1050565, rs4251417	-	1161 depressed/anxious, 1051 controls, australian twins
Neuroticism and polymorphisms in the serotonin transporter gene	Deary IJ	1999	NEO-FFI	5-HTTLPR biallelic, STIN2-VNTR	-	809 men and 783 women from Scotland
An association study of a functional polymorphism of the serotonin transporter gene with personality and psychiatric symptoms	Jorm AF	1998	EPQ-R	5-HTTLPR biallelic	-	759 polish
Lack of association between the serotonin transporter promoter polymorphism (5-HTTLPR) and personality traits in asymptomatic patients with panic disorder	Wachleski C	2008	MMPI	5-HTTLPR biallelic	-	67 patients with panic disorder from Brazil
5-HTTLPR S-allele: a genetic plasticity factor regarding the effects of life events on personality?	Kuepper Y	2012	FPI-R	5-HTTLPR triallelic	-	357 University students from Germany
Serotonin transporter promoter polymorphism, peripheral indexes of serotonin function, and personality measures in families with alcoholism	Stoltenberg SF	2002	NEO-FFI	5-HTTLPR biallelic	-	161 individuals from families with history of alcoholism (USA)
Association between allelic variation of serotonin transporter function and neuroticism in anxious cluster C personality disorders	Jacob CP	2004	NEO-PI, TPQ	5-HTTLPR biallelic	S (only within Cluster C patients)	320 patients with personality disorders (mainly cluster B and C) and 281 healthy controls, from Germany
No association between serotonin transporter gene polymorphisms and personality traits	Gustavsson JP	1999	KSP	5-HTTLPR biallelic, STIN2-VNTR	-	Two healthy samples from Sweden (127 and 178)
Gender differences in association between serotonin transporter gene polymorphism and personality traits	Du L	2000	NEO-FFI	5-HTTLPR biallelic	S (only in males)	186 canadians
Associations among the NEO Personality Inventory, Revised and the serotonin transporter gene-linked polymorphic region in elders: effects of depression and gender	Brummett BH	2003	NEO-PI-R	5-HTTLPR biallelic	L	103 depressed patients and 99 controls
Serotonergic genotypes, neuroticism, and financial choices	Kuhnen CM	2013	NEO-SF	5-HTTLPR biallelic	S	60 americans
Non-linear association between the serotonin transporter promoter polymorphism and neuroticism: a caution against using extreme samples to identify quantitative trait loci	Sirota LA	1999	NEO-PI-R	5-HTTLPR biallelic	-	902 americans
Threat-related amygdala functional connectivity is associated with 5-HTTLPR genotype and neuroticism	Madsen MK	2016	NEO-PI-R	5-HTTLPR triallelic	-	76 healthy individuals from Denmark
In search of positive mental health: Personality profiles and genetic polymorphisms	Nestor PG	2021	NEO-PI-R	5-HTTLPR biallelic	-	100 healthy participants from USA
Variants of the serotonin transporter gene and NEO-PI-R Neuroticism: No association in the BLSA and SardiNIA samples	Terracciano A	2009	NEO-PI-R	5-HTTLPR triallelic, rs1906451, rs435622, rs8076005, rs11080122, rs2020939, rs2020936, rs1487971, rs25603446	-	1182 italians (Sardinia)
Serotonin transporter protein gene polymorphism and personality measures in African American and European American subjects	Gelernter J	1998	NEO-FFI	5-HTTLPR biallelic, STIN2-VNTR	-	322 americans
Contribution of the 5-HTTLPR gene by neuroticism on weight gain in male and female participants	Markus CR	2012	SDPI	5-HTTLPR triallelic	-	857 dutch students
SERT and BDNF polymorphisms interplay on neuroticism in borderline personality disorder	Salinas V	2020	NEO-FFI	5-HTTLPR biallelic	S	76 patients from Chile with Borderline Personality Disorder (mostly females)
Direct, indirect and pleiotropic effects of candidate genes on internalizing disorder psychopathology	Hettema JM	2015	NEO-FFI, EPQ-RS	5-HTTLPR biallelic, rs3813034, rs140701, rs6354, rs2020936	-	928 americans
Analysis of personality traits and their influence on the quality of life of postmenopausal women with regard to genetic factors	Schneider-Matyka D	2016	NEO	5-HTTLPR biallelic	-	214 women in post-menopause from northern Poland
The assessment of the relationship between personality, the presence of the 5HTT and MAO-A polymorphisms, and the severity of climacteric and depressive symptoms in postmenopausal women	Jurczak A	2015	NEO-FFI	5-HTTLPR biallelic	-	272 healthy women from northern Poland in post-menopause
Polymorphisms in the serotonin transporter and monoamine oxidase A genes and their relationship to personality traits measured by the Temperament and Character Inventory and NEO Five-Factor Inventory in healthy volunteers	Samochowiec J	2004	NEO-FFI	5-HTTLPR biallelic	-	100 polish
Risk-taking behavior in a gambling task associated with variations in the tryptophan hydroxylase 2 gene: relevance to psychiatric disorders	Juhasz G	2010	NEO-PI-R, BFI	5-HTTLPR biallelic	-	1188 english (history of anxious or depressive psychopathology)
Association of genetic polymorphisms with personality profile in individuals without psychiatric disorders	Pelka-Wysiecka J	2012	NEO-FFI	5-HTTLPR biallelic	-	406 healthy polish
Serotonin transporter and GABAA alpha 6 receptor variants are associated with neuroticism	Sen S	2004	NEO-PI	5-HTTLPR biallelic	S	384 americans (mostly females)
COMT
Gene-gene interaction analysis of personality traits in a Japanese population using an electrochemical DNA array chip analysis	Urata T	2007	NEO-FFI	rs4680	-	219 japanese students (mostly females)
Association analysis of MAOA and COMT with neuroticism assessed by peers	Eley TC	2003	NEO-FFI	rs4680	-	2085 german twins
Higher FKBP5, COMT, CHRNA5, and CRHR1 allele burdens are associated with PTSD and interact with trauma exposure: implications for neuropsychiatric research and treatment	Boscarino JA	2012	NEO	rs4680	not reported (sum of risk allele: -)	412 american chronic pain patients
Association of existing and new candidate genes for anxiety, depression and personality traits in older people	Luciano M	2010	NEO	rs4680	-	1641 elderly from Scotland
Direct, indirect and pleiotropic effects of candidate genes on internalizing disorder psychopathology	Hettema JM	2015	NEO-FFI, EPQ-RS	rs4680, rs165599	rs4680, rs4680-rs165599 (unreported allele, AA), females only)	928 americans
Combined analysis of association between personality traits and three functional polymorphisms in the tyrosine hydroxylase, monoamine oxidase A, and catechol-O-methyltransferase genes	Tochigi M	2006	NEO-PI-R	rs4680	sum of risk allele	256 japanese, employed in an hospital (mostly females)
Association of genetic polymorphisms with personality profile in individuals without psychiatric disorders	Pelka-Wysiecka J		NEO-FFI	rs4680	GG (in males)	406 healthy polish
Fearfulness, neuroticism/anxiety, and COMT Val158Met in long-term fear conditioning and extinction	Panitz C	2018	NEO	rs4680	-	383 germans
Effect of COMT Val158Met polymorphism on personality traits and educational attainment in a longitudinal population representative study	Lehto K	2013	neo	rs4680	GG (in 25 years old females; heterozygous were protected)	593 participants from Estonia split in three different age group: 15, 18, and 25 years
A Genetic Variant (COMT) Coding Dopaminergic Activity Predicts Personality Traits in Healthy Elderly	Kotyuk E	2015	NEO	rs4680	AA	616 elderly from USA
Association between the COMT Val158Met polymorphism and propensity to anxiety in an Australian population-based longitudinal study of adolescent health	Olsson CA	2005	NEO	rs4680	-	962 adolescents from Australia
Associations between the COMT Val/Met polymorphism, early life stress, and personality among healthy adults	Hoth KF	2006	ELSQ, NEO-FFI	rs4680	-	486 healthy americans
Association study of candidate variants of COMT with neuroticism, anxiety and depression	Wray NR	2008	EPQ-R	rs4680	-	2045 australians from 987 families
COMT and DRD3 polymorphisms, environmental exposures, and personality traits related to common mental disorders	Henderson AS	2000	EPQ	rs4680	-	862 australians and 1465 as replication sample
MAO-A
Gene-gene interaction analysis of personality traits in a Japanese population using an electrochemical DNA array chip analysis	Urata T	2007	NEO-FFI	MAO-A VNTR, rs6323	-	219 japanese students (mostly females)
Association analysis of MAOA and COMT with neuroticism assessed by peers	Eley TC	2003	NEO-FFI	MAO-A VNTR	>3.5 (in males)	2085 german twins
Analysis of personality traits and their influence on the quality of life of postmenopausal women with regard to genetic factors	Schneider-Matyka D	2016	NEO	MAO-A VNTR	-	214 women in post-menopause from northern Poland
The assessment of the relationship between personality, the presence of the 5HTT and MAO-A polymorphisms, and the severity of climacteric and depressive symptoms in postmenopausal women	Jurczak A	2015	NEO-FFI	MAO-A VNTR	-	272 healthy women from northern Poland in post-menopause
Polymorphisms in the serotonin transporter and monoamine oxidase A genes and their relationship to personality traits measured by the Temperament and Character Inventory and NEO Five-Factor Inventory in healthy volunteers	Samochowiec J	2004	NEO-FFI	MAO-A VNTR	-	100 polish
Combined analysis of association between personality traits and three functional polymorphisms in the tyrosine hydroxylase, monoamine oxidase A, and catechol-O-methyltransferase genes	Tochigi M	2006	NEO-PI-R	MAO-A VNTR	sum of risk alleles	256 japanese, employed in an hospital (mostly females)
Emotional stability is associated with the MAOA promoter uVNTR polymorphism in women	Rodríguez-Ramos Á	2019	BFQ	MAO-A VNTR	>3 (only in females)	99 women from Spain
Monoamine Oxidase A (MAOA) Gene and Personality Traits from Late Adolescence through Early Adulthood: A Latent Variable Investigation	Xu MK	2017	MPI	rs3788862, rs5906957, rs979606	-	1160 men and 1180 women from the Netherlands
Association of genetic polymorphisms with personality profile in individuals without psychiatric disorders	Pelka-Wysiecka J		NEO-FFI	MAO-A VNTR	-	406 healthy polish
Association of a functional polymorphism of the monoamine oxidase A gene promoter with personality and psychiatric symptoms	Jorm AF		BIS/BAS, EPQ-R	MAO-A VNTR	-	2725 australians
BDNF
SERT and BDNF polymorphisms interplay on neuroticism in borderline personality disorder	Salinas V	2020	NEO-FFI	rs6265	-	76 patients from Chile with Borderline Personality Disorder (mostly females)
Association study of candidate variants from brain-derived neurotrophic factor and dystrobrevin-binding protein 1 with neuroticism, anxiety, and depression	Wray NR	2008	EPQ-R	rs6265	-	2045 australian twins sampled for extreme values of neuroticism on both ends from a larger sample
Association of existing and new candidate genes for anxiety, depression and personality traits in older people	Luciano M	2010	NEO	rs6265	-	1641 elderly from Scotland
In search of positive mental health: Personality profiles and genetic polymorphisms	Nestor PG	2021	NEO-PI-R	rs6265	AA	100 healthy participants from USA
Association study of a brain-derived neurotrophic factor (BDNF) Val66Met polymorphism and personality trait and intelligence in healthy young females	Tsai SJ	2004	TPQ	rs6265	-	114 healthy Chinese female volunteers
Brain derived neurotrophic factor Val66Met polymorphism, the five factor model of personality and hippocampal volume: Implications for depressive illness	Joffe RT	2009	NEO	rs6265	-	467 non-clinical caucasian subjects
A genotype-endophenotype-phenotype path model of depressed mood: integrating cognitive and emotional markers	Gatt JM	2007	neo	rs6265	AA	169 controls and 39 subclinical depressed patients from Australia
Effects of Mind-Body Training on Personality and Behavioral Activation and Inhibition System According to BDNF Val66Met Polymorphism	Jung YH	2016	NEO	rs6265	AA in controls, GG in subjects who practiced meditation	64 controls and 72 subjects practicing meditation from Korea
Association of a functional BDNF polymorphism and anxiety-related personality traits	Lang UE	2005	NEO	rs6265	-	343 germans
A BDNF coding variant is associated with the NEO personality inventory domain neuroticism, a risk factor for depression	Sen S	2003	NEO	rs6265	GG	441 americans
BDNF Val66Met genotype and neuroticism predict life stress: A longitudinal study from childhood to adulthood	Lehto K	2016	ECPBHS	rs6265	-	593 (age 15), 417 (age 18), 487 (age 25), all Estonian
Interaction between BDNF Val66Met and dopamine transporter gene variation influences anxiety-related traits	Hünnerkopf R	2007	NEO-PI-R	rs6265	-	272 healthy volunteers from Germany
The Val66Met coding variant of the brain-derived neurotrophic factor (BDNF) gene does not contribute toward variation in the personality trait neuroticism	Willis-Owen SA	2005	EPQ	rs6265	-	571 english people and 4843 americans

## Sheet: Risk of Bias
Title	Main author(s)	https://journals.plos.org/plosmedicine/article/figure?id=10.1371/journal.pmed.1000022.t001	1	2	3	4	5	6	7	8	9	10	11	12	13	14	15	16	17	18	19	20	21	22	Total
		NEUROTICISM
Influence of genetic polymorphisms in the apolipoprotein (APOE) and the butyrylcholinesterase (BCHE) gene on stress markers in older adults: a 3-year study	Fiocco AJ		1	1	1	1	1	1	0	1	0	0	0	0	1	1	1	1	0	1	1	1	0	1	15
SERT and BDNF polymorphisms interplay on neuroticism in borderline personality disorder	Salinas V		1	1	1	1	1	1	1	1	0	0	0	0	0	0	1	1	1	1	1	1	1	1	16
Gene-gene interaction analysis of personality traits in a Japanese population using an electrochemical DNA array chip analysis	Urata T		1	1	1	1	1	0	1	0	0	0	1	1	0	0	1	1	1	1	1	1	1	1	16
Association analysis of MAOA and COMT with neuroticism assessed by peers	Eley TC		1	1	1	1	1	1	1	1	0	0	0	0	1	1	1	1	1	1	1	1	1	1	18
Higher FKBP5, COMT, CHRNA5, and CRHR1 allele burdens are associated with PTSD and interact with trauma exposure: implications for neuropsychiatric research and treatment	Boscarino JA		1	1	1	1	1	1	1	1	1	0	1	1	1	1	1	1	1	1	1	1	1	1	21
No association of DRD2, DRD3, and tyrosine hydroxylase gene polymorphisms with personality traits in the Japanese population	Hibino H		1	1	1	1	1	1	1	0	0	0	1	1	0	0	1	1	1	1	1	1	1	1	17
Association study of candidate variants from brain-derived neurotrophic factor and dystrobrevin-binding protein 1 with neuroticism, anxiety, and depression	Wray NR		1	1	1	1	1	1	1	1	1	0	1	1	0	0	1	1	1	1	0	1	0	1	17
Association of existing and new candidate genes for anxiety, depression and personality traits in older people	Luciano M		1	1	1	1	1	1	1	1	1	1	1	1	1	1	1	1	1	1	1	1	1	1	22
Serotonin transporter and GABAA alpha 6 receptor variants are associated with neuroticism	Sen S		1	1	1	1	1	1	1	1	1	0	1	1	1	0	1	1	1	1	1	1	1	1	20
Direct, indirect and pleiotropic effects of candidate genes on internalizing disorder psychopathology	Hettema JM		1	1	1	1	1	1	1	1	1	0	1	1	1	0	1	1	1	1	1	1	1	1	20
Association between glutamic acid decarboxylase genes and anxiety disorders, major depression, and neuroticism	Hettema JM		1	1	1	1	1	1	1	1	1	1	1	1	1	1	1	1	1	1	1	1	1	1	22
Analysis of personality traits and their influence on the quality of life of postmenopausal women with regard to genetic factors	Schneider-Matyka D		1	1	1	1	1	0	1	1	0	0	1	1	1	0	1	1	1	1	1	1	1	1	18
The assessment of the relationship between personality, the presence of the 5HTT and MAO-A polymorphisms, and the severity of climacteric and depressive symptoms in postmenopausal women	Jurczak A		1	1	1	1	1	1	1	0	1	0	1	1	1	1	1	1	1	1	1	1	1	1	20
Polymorphisms in the serotonin transporter and monoamine oxidase A genes and their relationship to personality traits measured by the Temperament and Character Inventory and NEO Five-Factor Inventory in healthy volunteers	Samochowiec J		1	1	1	1	1	1	1	1	1	0	1	1	1	1	1	1	1	1	1	1	1	1	21
Combined analysis of association between personality traits and three functional polymorphisms in the tyrosine hydroxylase, monoamine oxidase A, and catechol-O-methyltransferase genes	Tochigi M		1	1	1	1	1	1	1	0	1	0	1	1	1	0	1	1	1	1	1	1	1	0	18
An attempt to identify single nucleotide polymorphisms contributing to possible relationships between personality traits and oxytocin-related genes	Haram M		1	1	1	1	1	1	1	1	1	0	1	1	1	0	1	1	1	1	1	1	1	1	20
Cannabis-dependence risk relates to synergism between neuroticism and proenkephalin SNPs associated with amygdala gene expression: case-control study	Jutras-Aswad D		1	1	1	1	1	1	1	0	1	0	1	1	1	0	1	1	1	1	1	1	1	1	19
The role of dopamine transporter (SLC6A3) and dopamine D2 receptor/ankyrin repeat and kinase domain containing 1 (DRD2/ANKK1) gene polymorphisms in personality traits	Kazantseva A		1	1	1	1	1	1	1	1	1	0	1	1	1	1	1	1	1	1	1	1	1	1	21
Risk-taking behavior in a gambling task associated with variations in the tryptophan hydroxylase 2 gene: relevance to psychiatric disorders	Juhasz G		1	1	1	1	1	1	1	1	1	1	1	1	1	1	1	1	1	1	1	1	1	1	22
The 5-HT1A C(-1019)G polymorphism, personality and electrodermal reactivity in a reward/punishment paradigm	Schmitz A		1	1	1	1	1	1	1	1	1	0	1	1	1	1	1	1	1	1	1	1	1	0	20
The C(-1019)G 5-HT1A promoter polymorphism and personality traits: no evidence for significant association in alcoholic patients	Koller G		1	1	1	1	1	1	1	1	1	0	1	0	0	1	1	1	1	1	1	1	1	1	19
Serotonin 2A receptor gene polymorphism and personality traits: no evidence for significant association	Tochigi M		1	1	1	1	1	1	1	0	1	0	1	0	0	0	1	1	1	1	1	1	1	1	17
Polymorphism of the 5-HT(2A) receptor gene: association with stress-related indices in healthy middle-aged adults	Fiocco AJ		1	1	1	1	1	1	1	1	1	0	1	1	1	1	1	1	1	1	1	1	1	1	21
Association study between the serotonin 1A receptor (HTR1A) gene and neuroticism, major depression, and anxiety disorders	Hettema JM		1	1	1	1	1	1	1	1	0	1	1	1	1	0	1	1	1	1	1	1	1	1	20
Serotonin transporter gene, childhood emotional abuse and cognitive vulnerability to depression	Antypa N		1	1	1	1	1	1	1	1	0	0	1	1	1	1	1	1	1	1	1	1	1	1	20
Family based association analyses between the serotonin transporter gene polymorphism (5-HTTLPR) and neuroticism, anxiety and depression	Middeldorp CM		1	1	1	1	1	1	1	1	1	1	1	1	1	1	1	1	1	1	1	1	1	1	22
5-HTTLPR polymorphism is associated with nostalgia proneness: The role of neuroticism	Luo YLL		1	1	1	1	1	1	1	1	1	1	1	1	1	1	1	1	1	1	1	1	1	1	22
Personality and the serotonin transporter gene: Associations in a longitudinal population-based study	Harro J		1	1	1	1	1	1	1	1	1	0	1	0	1	1	1	1	1	1	1	1	1	1	20
Neuroticism is not associated with the serotonin transporter (5-HTTLPR) polymorphism	Flory JD		1	1	1	1	1	1	1	1	0	0	1	0	0	0	1	1	1	1	1	1	1	1	17
Gender-specific association between serotonin transporter polymorphisms (5-HTTLPR and rs25531) and neuroticism, anxiety and depression in well-defined healthy Han Chinese	Chang CC		1	1	1	1	1	1	1	1	1	0	1	1	1	1	1	1	1	1	1	1	1	1	21
Pleiotropy of the serotonin transporter gene for seasonality and neuroticism	Sher L		1	1	1	1	1	1	1	0	1	0	1	0	0	1	1	1	1	1	0	1	1	0	16
Serotonin transporter-linked promoter region polymorphism and personality traits in a Japanese population	Umekage T		1	1	1	1	0	0	1	1	0	0	0	0	0	0	1	1	1	1	1	1	1	0	13
The serotonin transporter length polymorphism, neuroticism, and depression: a comprehensive assessment of association	Willis-Owen SA		1	1	1	1	1	1	1	1	1	1	1	1	1	1	1	1	1	1	1	1	1	1	22
The serotonin transporter gene length polymorphism (5-HTTLPR) and life events: no evidence for an interaction effect on neuroticism and anxious depressive symptoms	Middeldorp CM		1	1	1	1	1	1	1	1	0	1	1	1	1	0	1	1	1	1	1	1	1	1	20
Variations in 5-HTTLPR: relation to familiar risk of affective disorder, life events, neuroticism and cortisol	Vinberg M		1	1	1	1	1	1	1	1	1	0	1	1	1	1	1	1	1	1	1	1	1	1	21
Interaction between the 5-HTTLPR genotype, impact of stressful life events, and trait neuroticism on depressive symptoms in healthy volunteers	Markus CR		1	1	1	1	1	1	1	1	1	1	1	1	1	1	1	1	1	1	1	1	1	0	21
The serotonin transporter polymorphism (5-HTTLPR) and personality: response style as a new endophenotype for anxiety	Plieger T		1	1	1	1	1	1	1	1	0	0	1	1	1	1	1	1	1	1	1	1	1	1	20
5-HTTLPR/rs25531 polymorphism and neuroticism are linked by resting state functional connectivity of amygdala and fusiform gyrus	Kruschwitz JD		1	1	1	1	1	1	1	0	0	0	1	1	1	1	1	1	1	1	1	1	1	1	19
Association of a functional polymorphism in the serotonin transporter gene with personality traits in females in a Polish population	Dragan WL		1	1	1	1	1	1	1	1	0	0	1	1	1	0	1	1	1	1	1	1	1	1	19
Sex-specific pathways among tri-allelic serotonin transporter polymorphism, trait neuroticism and generalized anxiety disorder	Chang HA		1	1	1	1	1	1	1	1	1	0	1	1	1	1	1	1	1	1	1	1	1	1	21
Differential impact of serotonin transporter activity on temperament and behavior in persons with a family history of alcoholism in the Oklahoma Family Health Patterns Project	Lovallo WR		1	1	1	1	1	1	1	1	1	0	1	0	1	1	1	1	1	1	1	1	1	1	20
Association between the serotonin transporter gene and personality traits in borderline personality disorder patients evaluated with Zuckerman-Zuhlman Personality Questionnaire (ZKPQ)	Pascual JC		1	1	1	1	1	1	1	1	1	0	1	1	1	1	1	1	1	1	1	1	1	1	21
Polymorphisms of the serotonin transporter gene (5-HTTLPR, A/G SNP in 5-HTTLPR, and STin2 VNTR) and their relation to personality traits in healthy individuals from Russia	Kazantseva AV		1	1	1	1	1	1	1	1	1	0	1	1	1	0	1	1	1	1	1	1	1	1	20
The Relationship between Personality Traits, the 5HTT Polymorphisms, and the Occurrence of Anxiety and Depressive Symptoms in Elite Athletes	Petito A		1	1	1	1	1	1	1	1	1	0	1	1	1	1	1	1	1	1	1	1	1	1	21
Covariance structure of neuroticism and agreeableness: a twin and molecular genetic analysis of the role of the serotonin transporter gene	Jang KL		1	1	1	1	1	1	1	1	0	0	1	0	1	0	1	1	1	1	1	1	1	0	17
Affective and neuroendocrine stress reactivity to an academic examination: influence of the 5-HTTLPR genotype and trait neuroticism	Verschoor E		1	1	1	1	1	1	1	1	1	1	1	1	1	1	1	1	1	1	1	1	1	0	21
Interacting effects of the serotonin transporter gene and neuroticism in smoking practices and nicotine dependence	Lerman C		1	1	1	1	1	1	1	1	1	1	1	0	1	1	1	1	1	1	1	1	1	1	21
The serotonin transporter gene and peer-rated neuroticism	Ball D		1	1	1	1	1	1	1	1	0	0	1	0	1	1	1	1	1	1	1	1	1	0	18
Association between the serotonin transporter promoter polymorphism and personality traits in a primarily female population sample	Greenberg BD		1	1	1	1	1	1	1	1	1	1	1	0	1	1	1	1	1	1	1	1	1	1	21
Accurate, Large-Scale Genotyping of 5HTTLPR and Flanking Single Nucleotide Polymorphisms in an Association Study of Depression, Anxiety, and Personality Measures	Wray NR		1	1	1	1	1	1	1	1	1	1	1	1	1	0	1	1	1	1	1	1	1	1	21
Neuroticism and polymorphisms in the serotonin transporter gene	Deary IJ		1	1	1	1	1	1	1	1	1	1	1	1	0	0	1	1	1	1	1	1	1	1	20
An association study of a functional polymorphism of the serotonin transporter gene with personality and psychiatric symptoms	Jorm AF		1	1	1	1	1	1	1	1	1	0	1	0	0	0	1	1	1	1	1	1	1	0	17
Lack of association between the serotonin transporter promoter polymorphism (5-HTTLPR) and personality traits in asymptomatic patients with panic disorder	Wachleski C		1	1	1	1	1	1	1	1	1	1	1	1	0	0	1	1	1	1	1	1	1	0	19
5-HTTLPR S-allele: a genetic plasticity factor regarding the effects of life events on personality?	Kuepper Y		1	1	1	1	1	1	1	1	0	0	1	1	0	0	1	1	1	1	1	1	1	1	18
Serotonin transporter promoter polymorphism, peripheral indexes of serotonin function, and personality measures in families with alcoholism	Stoltenberg SF		1	1	1	1	1	1	1	1	1	0	1	1	0	0	1	1	1	1	0	1	1	1	18
Association between allelic variation of serotonin transporter function and neuroticism in anxious cluster C personality disorders	Jacob CP		1	1	1	1	1	1	1	1	0	0	1	0	1	0	1	1	1	1	0	1	1	0	16
No association between serotonin transporter gene polymorphisms and personality traits	Gustavsson JP		1	1	1	1	1	1	1	1	1	1	1	0	1	1	1	1	1	1	1	1	1	1	21
Gender differences in association between serotonin transporter gene polymorphism and personality traits	Du L		1	1	1	1	1	1	1	1	1	1	1	1	1	1	1	1	1	1	1	1	1	1	22
Associations among the NEO Personality Inventory, Revised and the serotonin transporter gene-linked polymorphic region in elders: effects of depression and gender	Brummett BH		1	1	1	1	1	1	1	1	1	0	1	0	1	1	1	1	1	1	1	1	1	1	20
Serotonergic genotypes, neuroticism, and financial choices	Kuhnen CM		1	1	1	1	1	1	1	0	1	0	1	1	1	0	1	1	1	1	1	1	1	1	19
Non-linear association between the serotonin transporter promoter polymorphism and neuroticism: a caution against using extreme samples to identify quantitative trait loci	Sirota LA		1	1	1	1	1	1	1	0	0	0	1	0	1	0	1	1	1	1	0	1	1	0	15
Threat-related amygdala functional connectivity is associated with 5-HTTLPR genotype and neuroticism	Madsen MK		1	1	1	1	1	1	1	1	0	0	1	0	0	1	1	1	1	1	1	1	1	1	18
In search of positive mental health: Personality profiles and genetic polymorphisms	Nestor PG		1	1	1	1	1	1	1	1	1	0	1	1	1	1	1	1	1	1	1	1	1	1	21
Variants of the serotonin transporter gene and NEO-PI-R Neuroticism: No association in the BLSA and SardiNIA samples	Terracciano A		1	1	1	1	1	1	1	1	1	1	1	1	1	1	1	1	1	1	1	1	1	1	22
ADH1A variation predisposes to personality traits and substance dependence	Zuo L		1	1	1	1	1	1	1	1	0	0	1	0	1	1	1	1	1	1	1	1	1	1	19
Apolipoprotein E genotype impact on memory and attention in older persons: the moderating role of personality phenotype	Chapman BP		1	1	1	1	1	1	1	0	1	1	1	0	1	0	1	1	1	1	1	1	1	1	19
Gene by neuroticism interaction and cognitive function among older adults	Dar-Nimrod I		1	1	1	1	1	1	1	1	1	0	1	0	1	0	1	1	1	1	1	1	1	1	19
Influence of androgen receptor repeat polymorphisms on personality traits in men	Westberg L		1	1	1	1	1	1	1	1	1	0	1	0	1	0	1	1	1	1	1	1	1	1	19
Association study of a brain-derived neurotrophic factor (BDNF) Val66Met polymorphism and personality trait and intelligence in healthy young females	Tsai SJ		1	1	1	1	1	1	1	0	0	1	1	1	1	0	1	1	0	1	1	1	1	1	18
Brain derived neurotrophic factor Val66Met polymorphism, the five factor model of personality and hippocampal volume: Implications for depressive illness	Joffe RT		1	1	1	1	1	1	1	1	1	1	1	1	1	1	1	1	1	1	1	1	1	1	22
A genotype-endophenotype-phenotype path model of depressed mood: integrating cognitive and emotional markers	Gatt JM		1	1	1	1	1	1	1	0	1	1	1	1	1	1	1	1	1	1	1	1	1	1	21
Effects of Mind-Body Training on Personality and Behavioral Activation and Inhibition System According to BDNF Val66Met Polymorphism	Jung YH		1	1	1	1	1	1	1	1	1	0	1	0	1	0	1	1	1	1	1	1	1	1	19
Association of a functional BDNF polymorphism and anxiety-related personality traits	Lang UE		1	1	1	1	1	1	1	0	1	0	1	1	1	1	1	1	1	1	1	1	1	1	20
A BDNF coding variant is associated with the NEO personality inventory domain neuroticism, a risk factor for depression	Sen S		1	1	1	1	1	1	1	1	1	0	1	1	1	1	1	1	1	1	0	1	1	1	20
BDNF Val66Met genotype and neuroticism predict life stress: A longitudinal study from childhood to adulthood	Lehto K		1	1	1	1	1	1	1	0	1	0	1	0	1	1	1	1	1	1	1	1	1	1	19
Interaction between BDNF Val66Met and dopamine transporter gene variation influences anxiety-related traits	Hünnerkopf R		1	1	1	1	1	1	1	1	1	0	1	1	1	1	1	1	1	1	1	1	1	1	21
The Val66Met coding variant of the brain-derived neurotrophic factor (BDNF) gene does not contribute toward variation in the personality trait neuroticism	Willis-Owen SA		1	1	1	1	1	1	1	1	1	1	1	1	1	1	1	1	1	1	1	1	1	1	22
Neuroticism and ABO blood types	Rinieris PM		1	1	1	1	1	1	1	0	1	0	1	0	1	0	1	1	0	1	1	1	1	1	17
The psychiatric vulnerability gene CACNA1C and its sex-specific relationship with personality traits, resilience factors and depressive symptoms in the general population	Strohmaier J		1	1	1	1	1	1	0	0	0	1	1	1	1	0	1	0	0	1	1	1	1	1	16
Preliminary Evidence That CD38 Moderates the Association of Neuroticism on Amygdala-Subgenual Cingulate Connectivity	Tabak BA		1	1	1	1	1	1	1	0	1	0	1	1	1	1	1	1	1	1	1	1	1	1	20
Genetic association between CELF4 rs1557341 polymorphism and neuroticism in Chinese Han population	An L		1	1	1	1	1	1	0	0	0	0	0	0	0	0	1	1	1	1	1	1	1	1	14
A novel differential susceptibility gene: CHRNA4 and moderation of the effect of maltreatment on child personality	Grazioplene RG		1	1	1	1	1	1	1	0	1	0	1	1	1	0	1	1	1	1	1	1	1	1	19
CHRNA5 and CHRNA3 variants and level of neuroticism in young adult Mexican American men and women	Criado JR		1	1	1	1	1	1	1	0	1	1	1	1	1	1	1	1	1	1	1	1	1	1	21
A complex interplay between personality domains, marital status and a variant in CHRNA5 on the risks of cocaine, nicotine dependences and cocaine-induced paranoia	Zayats T		1	1	1	1	1	1	1	0	1	0	1	1	1	1	1	1	1	1	1	1	1	1	20
CNR1 gene is associated with high neuroticism and low agreeableness and interacts with recent negative life events to predict current depressive symptoms	Juhasz G		1	1	1	1	1	1	1	1	1	1	1	1	1	0	1	1	1	1	1	1	1	1	21
Exploring the Role of Contactins across Psychological, Psychiatric and Cardiometabolic Traits within UK Biobank	Morris J		1	1	1	1	1	1	1	1	1	1	1	1	1	1	1	1	1	1	1	1	1	1	22
Fearfulness, neuroticism/anxiety, and COMT Val158Met in long-term fear conditioning and extinction	Panitz C		1	1	1	1	1	1	1	1	1	1	1	1	1	1	1	1	1	1	1	1	1	1	22
Effect of COMT Val158Met polymorphism on personality traits and educational attainment in a longitudinal population representative study	Lehto K		1	1	1	1	1	1	1	0	1	0	1	1	1	0	1	1	1	1	1	1	1	1	19
A Genetic Variant (COMT) Coding Dopaminergic Activity Predicts Personality Traits in Healthy Elderly	Kotyuk E		1	1	1	1	1	1	1	0	1	0	1	1	1	1	1	1	1	1	1	1	1	1	20
Association between the COMT Val158Met polymorphism and propensity to anxiety in an Australian population-based longitudinal study of adolescent health	Olsson CA		1	1	1	1	1	1	1	1	1	1	1	1	1	0	1	1	1	1	1	1	1	1	21
Associations between the COMT Val/Met polymorphism, early life stress, and personality among healthy adults	Hoth KF		1	1	1	1	1	1	1	1	1	0	1	1	1	0	1	1	0	1	1	1	1	0	18
Association study of candidate variants of COMT with neuroticism, anxiety and depression	Wray NR		1	1	1	1	1	1	1	0	1	1	1	1	0	0	1	1	0	1	0	1	1	1	17
Association study of CREB1 with Major Depressive Disorder and related phenotypes	Hettema JM		1	1	1	1	1	1	1	1	1	1	1	1	1	0	1	1	1	1	1	1	1	1	21
Moderation of the association between childhood maltreatment and neuroticism by the corticotropin-releasing hormone receptor 1 gene	DeYoung CG		1	1	1	1	1	1	1	1	1	0	1	1	0	0	1	1	1	1	1	1	1	1	19
Association between corticotropin-releasing hormone receptor 2 (CRHR2) gene polymorphism and personality traits	Tochigi M		1	1	1	1	1	0	1	1	1	0	1	0	1	0	1	1	1	1	1	1	1	0	17
CYP2A6 gene polymorphism and personality traits for NEO-FFI on the smoking behavior of youths	Waga C		1	1	1	1	1	0	1	0	1	0	1	0	1	0	1	1	1	1	1	1	1	1	17
Combined linkage and association analyses of the 124-bp allele of marker D2S2944 with anxiety, depression, neuroticism and major depression	Beem AL		1	1	1	1	1	1	1	0	1	1	1	0	1	0	1	1	1	1	1	1	1	1	19
Sexually dimorphic link between dopamine D2 receptor gene and neuroticism-anxiety	Wacker J		1	1	1	1	1	1	1	1	1	0	1	1	1	0	1	1	1	1	0	1	1	1	19
Personality Traits or Genetic Determinants-Which Strongly Influences E-Cigarette Users?	Grzywacz A		1	1	1	1	1	1	1	0	1	1	1	1	1	0	1	1	1	1	1	1	1	1	20
Dopamine Receptor DRD2 Gene rs1076560, Personality Traits and Anxiety in the Polysubstance Use Disorder	Suchanecka A		1	1	1	1	1	1	1	1	1	1	1	1	1	0	1	1	1	1	1	1	1	1	21
The role of the DRD2 C957T polymorphism in neuroticism in persons who stutter and healthy controls	Montag C		1	1	1	1	1	1	1	1	1	0	1	1	1	1	1	1	1	1	1	1	1	0	20
COMT and DRD3 polymorphisms, environmental exposures, and personality traits related to common mental disorders	Henderson AS		1	1	1	1	1	1	1	0	1	0	1	0	1	0	1	1	1	1	0	1	1	0	16
Associations between the dopamine D4 receptor gene polymorphisms and personality traits in elite athletes	Michalowska-Sawczyn M		1	1	1	1	1	1	1	1	1	1	1	1	1	1	1	1	1	1	0	1	1	1	21
A role for the DRD4 exon III VNTR in modifying the association between nicotine dependence and neuroticism	Ellis JA		1	1	1	1	1	1	1	1	1	1	1	1	1	1	1	1	1	1	1	1	1	1	22
Association between a dinucleotide repeat polymorphism of the estrogen receptor alpha gene and personality traits in women	Westberg L		1	1	1	1	1	1	1	1	1	1	1	0	1	1	1	1	1	1	0	1	1	1	20
G72 and its association with major depression and neuroticism in large population-based groups from Germany	Rietschel M		1	1	1	1	1	1	1	1	1	0	1	1	1	0	1	1	1	1	1	1	1	1	20
Polymorphisms in the GAD2 gene-region are associated with susceptibility for unipolar depression and with a risk factor for anxiety disorders	Unschuld PG		1	1	1	1	1	1	1	1	1	0	1	1	1	1	1	1	1	1	1	1	1	1	21
Association between N-methyl-D-aspartate Receptor Subunit 2B Gene Polymorphisms and Personality Traits in a Young Japanese Population	Narita S		1	1	1	1	1	1	1	1	1	1	1	1	1	1	1	1	1	1	1	1	1	1	22
Genetic variation in Hyperpolarization-activated cyclic nucleotide-gated channels and its relationship with neuroticism, cognition and risk of depression	McIntosh AM		1	1	1	1	1	1	1	0	1	0	1	1	1	1	1	1	1	1	1	1	1	1	20
Evaluation of psychological symptoms among presymptomatic HD gene carriers as measured by selected MMPI scales	Close Kirkwood S		1	1	1	1	1	1	1	0	1	0	1	0	1	1	1	1	1	1	1	1	1	1	19
Personality traits in Huntington's disease: An exploratory study of gene expansion carriers and non-carriers	Larsen IU		1	1	1	1	1	1	1	0	1	0	1	0	1	1	1	1	0	1	1	1	1	1	18
Associations between a polymorphism in the hydroxysteroid (11-beta) dehydrogenase 1 gene, neuroticism and postpartum depression	Iliadis SI		1	1	1	1	1	1	1	0	1	0	1	1	1	1	1	1	1	1	1	1	1	0	19
Follow-up association study of novel neuroticism gene MAMDC1	Hettema JM		/	/	/	/	/	/	/	/	/	/	/	/	/	/	/	/	/	/	/	/	/	/	0
Emotional stability is associated with the MAOA promoter uVNTR polymorphism in women	Rodríguez-Ramos Á		1	1	1	1	1	1	1	1	1	0	1	1	1	1	1	1	1	1	1	1	1	1	21
Monoamine Oxidase A (MAOA) Gene and Personality Traits from Late Adolescence through Early Adulthood: A Latent Variable Investigation	Xu MK		1	1	1	1	1	1	1	1	1	1	1	1	1	1	1	1	1	1	1	1	1	1	22
Analysis of Association between Norepinephrine Transporter Gene Polymorphisms and Personality Traits of NEO-FFI in a Japanese Population	Narita S		1	1	1	1	1	1	1	0	1	0	1	1	1	0	1	1	1	1	1	1	1	1	19
Association of a functional variant of the nitric oxide synthase 1 gene with personality, anxiety, and depressiveness	Kurrikoff T		1	1	1	1	1	1	1	1	1	1	1	1	1	1	1	1	1	1	0	1	1	1	21
A functional NPSR1 gene variant and environment shape personality and impulsive action: a longitudinal study	Laas K		1	1	1	1	1	1	1	1	1	1	1	1	1	1	1	1	1	1	1	1	1	1	22
An interaction of a NR3C1 polymorphism and antenatal solar activity impacts both hippocampus volume and neuroticism in adulthood	Montag C		1	1	1	1	1	1	1	0	1	0	1	1	1	1	1	1	1	1	1	1	1	1	20
Effects of the Mu opioid receptor polymorphism (OPRM1 A118G) on pain regulation, placebo effects and associated personality trait measures	Peciña M		1	1	1	1	1	1	1	0	1	0	1	1	1	0	1	1	1	1	0	1	1	1	18
The role of the Oxytocin-Neurophysin I gene in contributing to human personality traits promoting sociality	Chong A		1	1	1	1	1	1	1	0	1	0	1	1	1	0	1	1	1	1	1	1	1	0	18
Oxytocin receptor gene rs53576 polymorphism modulates oxytocin-dopamine interaction and neuroticism traits--a SPECT study	Chang WH		1	1	1	1	1	1	1	1	0	0	1	1	1	1	1	1	1	1	1	1	1	1	20
Evidence for associations between PDE4D polymorphisms and a subtype of neuroticism	Heck A		/	/	/	/	/	/	/	/	/	/	/	/	/	/	/	/	/	/	/	/	/	/	0
Effects of prolonged wakefulness: the role of PERIOD3 genotypes and personality traits	Barbato G		1	1	1	1	1	1	1	1	1	0	1	0	1	0	1	1	1	1	1	1	1	0	18
Anxiety and comorbid measures associated with PLXNA2	Wray NR		1	1	1	1	1	1	1	0	1	1	1	1	1	0	1	1	1	1	0	1	1	1	19
An association between Epac-1 gene variants and anxiety and depression in two independent samples	Middeldorp CM		1	1	1	1	1	1	1	1	1	1	1	1	1	0	1	1	1	1	0	1	1	1	20
RASopathies are associated with a distinct personality profile	Bizaoui V		1	1	1	1	1	1	1	0	1	1	1	0	1	0	1	1	1	1	1	1	1	1	19
Variants of the Aggression-Related RBFOX1 Gene in a Population Representative Birth Cohort Study: Aggressiveness, Personality, and Alcohol Use Disorder	Vaht M		1	1	1	1	1	1	1	1	1	0	1	1	1	0	1	1	1	1	1	1	1	1	20
Genetic association between RGS1 and internalizing disorders	Hettema JM		1	1	1	1	1	1	1	1	1	1	1	1	1	0	1	1	1	1	1	1	1	1	21
Serotonin transporter protein gene polymorphism and personality measures in African American and European American subjects	Gelernter J		1	1	1	1	1	1	1	0	1	0	1	0	1	1	1	1	1	1	0	1	1	0	17
Genetic variation in the hypothalamic-pituitary-adrenocortical axis regulatory factor, T-box 19, and the angry/hostility personality trait	Wasserman D		1	1	1	1	1	1	1	0	1	1	1	0	1	1	1	1	1	1	0	1	1	1	19
Search for the influence of the tyrosine hydroxylase (TCAT)(n) repeat polymorphism on personality traits	Persson ML		1	1	1	1	1	0	1	0	1	0	1	0	1	0	1	1	1	1	1	1	1	1	17
Role of rs454214 in Personality mediated Depression and Subjective Well-being	Hou B		1	1	1	1	1	1	1	0	1	0	1	1	1	0	1	1	1	1	1	1	1	1	19
Tryptophan hydroxylase-2 gene variation influences personality traits and disorders related to emotional dysregulation	Gutknecht L		1	1	1	1	1	1	1	1	1	0	1	1	1	0	1	1	1	1	0	1	1	1	19
Effect of tryptophan hydroxylase-2 gene polymorphism G-703 T on personality in a population representative sample	Lehto K		1	1	1	1	1	1	1	1	1	1	1	1	1	0	1	1	1	1	1	1	1	1	21
Impact of vitamin D receptor VDR rs2228570 polymorphism in oldest old	Glocke M		1	1	1	1	1	1	1	0	1	1	1	1	1	1	1	1	1	1	0	1	1	1	20
XBP1 gene polymorphism (-116C/G) and personality	Kato C		/	/	/	/	/	/	/	/	/	/	/	/	/	/	/	/	/	/	/	/	/	/	0
Relationship between XBP1 genotype and personality traits assessed by TCI and NEO-FFI	Kusumi I		1	1	1	1	1	1	1	1	1	0	1	1	1	0	1	1	1	1	1	1	1	1	20
Contribution of the 5-HTTLPR gene by neuroticism on weight gain in male and female participants	Markus CR		1	1	1	1	1	1	1	0	1	1	1	1	1	1	1	1	1	1	1	1	1	0	20
Association of genetic polymorphisms with personality profile in individuals without psychiatric disorders	Pelka-Wysiecka J		1	1	1	1	1	1	1	1	1	0	1	1	1	0	1	1	1	1	1	1	0	1	19
Amygdala responsiveness is modulated by tryptophan hydroxylase-2 gene variation	Canli T		1	1	1	1	1	1	1	1	1	1	1	1	1	1	1	1	1	1	1	1	0	1	21
Association of a functional polymorphism of the monoamine oxidase A gene promoter with personality and psychiatric symptoms	Jorm AF		1	1	1	1	1	1	1	1	1	0	1	0	1	0	1	1	1	1	1	1	0	1	18
		ALEXITIMIA
Serotonin receptor gene (5-HT1A) modulates alexithymic characteristics and attachment orientation	Gong P		1	1	1	1	1	0	1	1	1	0	1	1	1	0	1	1	1	1	0	1	1	1	18
IL-18 Serum Levels and Variants of the Serotonin Transporter Gene Are Related to Awareness of Emotions in Healthy Subjects: A Preliminary Study	Sacchinelli E		1	1	1	1	1	1	1	1	1	0	1	1	1	1	1	1	1	1	1	1	1	1	21
Serotonin transporter gene promoter polymorphism and alexithymia	Kano M		1	1	1	1	1	0	1	1	1	0	1	1	1	0	1	1	1	1	1	1	1	1	19
Childhood Trauma and Functional Variants of 5-HTTLPR Are Independently Associated with Alexithymia in 5,283 Subjects from the General Population	Terock J		/	/	/	/	/	/	/	/	/	/	/	/	/	/	/	/	/	/	/	/	/	/	0
Impact of 5-HTTLPR polymorphism on alexithymia in alcoholic patients after detoxification treatment	Mandelli L		/	/	/	/	/	/	/	/	/	/	/	/	/	/	/	/	/	/	/	/	/	/	0
The BDNF Val66Met gene polymorphism is associated with increased alexithymic and anticipatory anxiety in patients with panic disorder	Zou Z		1	1	1	1	1	1	1	1	1	0	1	0	1	1	1	1	1	1	1	1	1	1	20
On the genetics of loss aversion: An interaction effect of BDNF Val66Met and DRD2/ANKK1 Taq1a	Voigt G		1	1	1	1	1	1	1	1	1	0	1	1	1	0	1	1	1	1	1	1	1	1	20
Interaction effect of functional variants of the BDNF and DRD2/ANKK1 gene is associated with alexithymia in healthy human subjects	Walter NT		1	1	1	1	1	1	1	1	1	0	1	1	1	1	1	1	1	1	1	1	1	0	20
Association between the catechol O-methyltransferase Val108/158Met polymorphism and alexithymia	Ham BJ		1	1	1	1	1	0	1	0	1	0	1	1	1	0	1	1	1	1	1	1	1	0	17
Association between the Catechol-O-Methyltransferase (COMT) Val¹58Met Polymorphism and Alexithymia in Patients with Obsessive-Compulsive Disorder	Koh MJ		1	1	1	1	1	1	1	0	1	0	1	1	1	1	1	1	1	1	1	1	1	1	20
DRD2/ANKK1 TaqI A genotype moderates the relationship between alexithymia and the relative value of alcohol among male college binge drinkers	Wahlstrom LC		1	1	1	1	1	1	1	1	1	0	1	1	1	0	1	1	1	1	1	1	1	0	19
Lack of Association between Oxytocin Receptor (OXTR) Gene Polymorphisms and Alexithymia: Evidence from Patients with Obsessive-Compulsive Disorder	Koh MJ		1	1	1	1	1	1	1	0	1	0	1	1	1	0	1	1	1	1	1	1	1	1	19
Oxytocin receptor polymorphism and childhood social experiences shape adult personality, brain structure and neural correlates of mentalizing	Schneider-Hassloff H		1	1	1	1	1	1	1	1	1	1	1	1	1	1	1	1	1	1	1	1	1	1	22
Alexithymia is associated with reduced vitamin D levels, but not polymorphisms of the vitamin D binding-protein gene	Terock J		1	1	1	1	1	1	1	1	1	1	1	1	1	1	1	1	1	1	1	1	1	1	22
Associations and interactions of the serotonin receptor genes 5-HT1A, 5-HT2A, and childhood trauma with alexithymia in two independent general-population samples	Terock J		1	1	1	1	1	1	1	1	1	1	1	1	0	0	1	1	1	1	1	1	1	1	20
The rs6311 of serotonin receptor 2A (5-HT2A) gene is associated with alexithymia and mental health	Li X		1	1	1	1	1	1	1	1	1	1	1	1	1	0	1	1	1	1	1	1	1	1	21
Affective functioning and social cognition in Noonan syndrome	Wingbermühle E		1	1	1	1	1	1	1	0	1	0	1	0	1	0	1	1	1	1	0	1	1	0	16
Alexithymia, emotion perception, and social assertiveness in adult women with Noonan and Turner syndromes	Roelofs RL		1	1	1	1	1	1	1	0	1	0	1	0	1	0	1	1	1	1	1	1	1	1	18
X Chromosomal effects on social cognitive processing and emotion regulation: A study with Klinefelter men (47,XXY)	van Rijn S		1	1	1	1	1	1	1	0	1	0	1	0	1	0	1	1	1	1	1	1	1	0	17
		EMOTIONAL DYSREGULATION
Change in attachment predicts change in emotion regulation particularly among 5-HTTLPR short-allele homozygotes	Viddal KR		1	1	1	1	1	1	1	1	1	0	1	1	1	1	1	1	1	1	1	1	1	0	20
Association of a functional polymorphism of the serotonin transporter gene with anxiety-related temperament and behavior problems in children: a longitudinal study from infancy to the mid-teens	Jorm AF		1	1	1	1	1	1	1	0	1	1	1	0	1	1	1	1	1	1	1	1	1	1	20
Interplay of genes and early mother-child relationship in the development of self-regulation from toddler to preschool age	Kochanska G		1	1	1	1	1	1	1	1	1	0	1	1	1	0	1	1	1	1	1	1	1	1	20
Differential influence of 5-HTTLPR - polymorphism and COMT Val158Met - polymorphism on emotion perception and regulation in healthy women	Weiss EM		1	1	1	1	1	0	1	1	1	0	1	0	1	0	1	1	1	1	1	1	1	1	18
Developmental Patterns of Child Emotion Dysregulation as Predicted by Serotonin Transporter Genotype and Parenting	Noroña AN		1	1	1	1	1	1	1	1	1	0	1	1	1	0	1	1	1	1	1	1	1	1	20
Association of serotonin transporter gene polymorphism and emotion regulation	Murakami H		1	1	1	1	1	1	1	0	1	0	1	0	1	1	1	1	1	1	1	1	1	1	19
Childhood trauma and emotion regulation: The moderator role of BDNF Val66Met	Bîlc MI		1	1	1	1	1	1	1	1	1	1	1	1	1	0	1	1	1	1	0	1	1	1	20
COMT Val158Met polymorphism, verbalizing of emotion and activation of affective brain systems	Swart M		1	1	1	1	1	1	1	1	1	0	1	1	1	1	1	1	1	1	1	1	1	1	21
Evocative gene-parenting correlations and academic performance at first grade: an exploratory study	Propper CB		1	1	1	1	1	1	1	1	1	0	1	1	1	0	1	1	1	1	1	1	1	1	20
Estrogen levels, emotion regulation, and emotional symptoms of women with premenstrual dysphoric disorder: The moderating effect of estrogen receptor 1a polymorphism	Yen JY		1	1	1	1	1	1	1	1	1	0	1	1	1	1	1	1	1	1	1	1	1	1	21
FKBP5 moderation of the relationship between childhood trauma and maladaptive emotion regulation strategies in adolescents	Halldorsdottir T		1	1	1	1	1	1	1	1	1	1	1	1	1	1	1	1	1	1	1	1	1	1	22
An interaction between early threat exposure and the oxytocin receptor in females: Disorder-specific versus general risk for psychopathology and social-emotional mediators	Byrd AL		1	1	1	1	1	1	1	1	1	0	1	1	1	1	1	1	1	1	1	1	1	1	21
The role of TPH2 variant rs4570625 in shaping infant attention to social signals	Kataja EL		1	1	1	1	1	1	1	0	1	0	1	1	1	0	1	1	1	1	1	1	1	1	19
Genetic associations with performance on a behavioral measure of distress intolerance	Amstadter AB		1	1	1	1	1	1	1	1	1	0	1	1	1	1	1	1	1	1	1	1	1	1	21

## Sheet: Final Results
Title	First Author	Publication Year	Assessment tool for trait	Genes	Trait
Serotonin receptor gene (5-HT1A) modulates alexithymic characteristics and attachment orientation	Gong P	2014	TAS	5-HT1A	Alexithymia
IL-18 Serum Levels and Variants of the Serotonin Transporter Gene Are Related to Awareness of Emotions in Healthy Subjects: A Preliminary Study	Sacchinelli E	2018	TAS	5-HTTLPR	Alexithymia
Serotonin transporter gene promoter polymorphism and alexithymia	Kano M	2012	TAS	5-HTTLPR	Alexithymia
Childhood Trauma and Functional Variants of 5-HTTLPR Are Independently Associated with Alexithymia in 5,283 Subjects from the General Population	Terock J	2018	tas20	5-HTTLPR	Alexithymia
Impact of 5-HTTLPR polymorphism on alexithymia in alcoholic patients after detoxification treatment	Mandelli L	2013	SPSS	5HTTLPR polymorphism	Alexithymia
Analysis of functional variants reveals new candidate genes associated with alexithymia	Mezzavilla M	2015	TAS	BCB4, TP53AIP1, ARHGAP32 and TMEM88B	Alexithymia
The BDNF Val66Met gene polymorphism is associated with increased alexithymic and anticipatory anxiety in patients with panic disorder	Zou Z	2019	TAS	BDNF val66met	Alexithymia
On the genetics of loss aversion: An interaction effect of BDNF Val66Met and DRD2/ANKK1 Taq1a	Voigt G	2015	TAS-20	BDNF, ANKK1, DRD2	Alexithymia
Interaction effect of functional variants of the BDNF and DRD2/ANKK1 gene is associated with alexithymia in healthy human subjects	Walter NT	2011	TAS	BDNF, DRD2	Alexithymia
Association between the catechol O-methyltransferase Val108/158Met polymorphism and alexithymia	Ham BJ	2005	TAS-20	COMT Val108/158Met, 5HTTLPR polymorphism	Alexithymia
Association between the Catechol-O-Methyltransferase (COMT) Val¹58Met Polymorphism and Alexithymia in Patients with Obsessive-Compulsive Disorder	Koh MJ	2016	TAS	COMT val158met	Alexithymia
DRD2/ANKK1 TaqI A genotype moderates the relationship between alexithymia and the relative value of alcohol among male college binge drinkers	Wahlstrom LC	2012	TAS-20	DRD2/ANKK1 TaqI A (rs1800497)	Alexithymia
Lack of Association between Oxytocin Receptor (OXTR) Gene Polymorphisms and Alexithymia: Evidence from Patients with Obsessive-Compulsive Disorder	Koh MJ	2015	TAS	OXTR	Alexithymia
Oxytocin receptor polymorphism and childhood social experiences shape adult personality, brain structure and neural correlates of mentalizing	Schneider-Hassloff H	2016	CAS	Oxytocin receptor polymorphism	Alexithymia
Alexithymia is associated with reduced vitamin D levels, but not polymorphisms of the vitamin D binding-protein gene	Terock J	2021	TAS-20	Polymorphisms rs4588 and rs7041 of the vitamin D binding protein (VDBP)	Alexithymia
Associations and interactions of the serotonin receptor genes 5-HT1A, 5-HT2A, and childhood trauma with alexithymia in two independent general-population samples	Terock J	2021	TAS-20	rs6295 of 5-HT1A and rs6311 of 5-HT2A	Alexithymia
The rs6311 of serotonin receptor 2A (5-HT2A) gene is associated with alexithymia and mental health	Li X	2020	TAS-20	RS6311(5HT2A)	Alexithymia
Affective functioning and social cognition in Noonan syndrome	Wingbermühle E	2012	TAS-20, BVAQ, ERT	Noonan syndrome	Alexithymia
Alexithymia, emotion perception, and social assertiveness in adult women with Noonan and Turner syndromes	Roelofs RL	2015	BVAQ, ERT	Noonan, Turner	Alexithymia
X Chromosomal effects on social cognitive processing and emotion regulation: A study with Klinefelter men (47,XXY)	van Rijn S	2006	Bermond-Vorst Alexithymia Questionnaire	KLINEFELTER	Alexithymia
A genome-wide association study of emotion dysregulation: Evidence for interleukin 2 receptor alpha	Powers A	2016	EDS	GWAS	Emotional Dysregulation
Change in attachment predicts change in emotion regulation particularly among 5-HTTLPR short-allele homozygotes	Viddal KR	2017	ERC	5-HTTLPR	Emotional Dysregulation
Association of a functional polymorphism of the serotonin transporter gene with anxiety-related temperament and behavior problems in children: a longitudinal study from infancy to the mid-teens	Jorm AF	2000	STSC	5-HTTLPR	Emotional Dysregulation
Interplay of genes and early mother-child relationship in the development of self-regulation from toddler to preschool age	Kochanska G	2009	task vari	5-HTTLPR	Emotional Dysregulation
Differential influence of 5-HTTLPR - polymorphism and COMT Val158Met - polymorphism on emotion perception and regulation in healthy women	Weiss EM	2014	SEAS	5-HTTLPR	Emotional Dysregulation
Developmental Patterns of Child Emotion Dysregulation as Predicted by Serotonin Transporter Genotype and Parenting	Noroña AN	2018	DCS	5-HTTPLPR	Emotional Dysregulation
Association of serotonin transporter gene polymorphism and emotion regulation	Murakami H	2009	STAI-S	5HTTLPR polymorphism	Emotional Dysregulation
Childhood trauma and emotion regulation: The moderator role of BDNF Val66Met	Bîlc MI	2018	task reappraisal	BDNF	Emotional Dysregulation
COMT Val158Met polymorphism, verbalizing of emotion and activation of affective brain systems	Swart M	2011	Bermond–Vorst Alexithymia	COMT	Emotional Dysregulation
Evocative gene-parenting correlations and academic performance at first grade: an exploratory study	Propper CB	2012	Assessed from subjective evaluation from teachers	DRD2I/DRD4 alleles	Emotional Dysregulation
Estrogen levels, emotion regulation, and emotional symptoms of women with premenstrual dysphoric disorder: The moderating effect of estrogen receptor 1a polymorphism	Yen JY	2018	Affective Style Questionnaire	ESR	Emotional Dysregulation
FKBP5 moderation of the relationship between childhood trauma and maladaptive emotion regulation strategies in adolescents	Halldorsdottir T	2017	CERQ	FKBP5	Emotional Dysregulation
"The Heidelberg Five" personality dimensions: Genome-wide associations, polygenic risk for neuroticism, and psychopathology 20 years after assessment	Heilbronner U	2021	EPI, STAI-S and multiple other tests	Gwas	Emotional Dysregulation, Neuroticism
An interaction between early threat exposure and the oxytocin receptor in females: Disorder-specific versus general risk for psychopathology and social-emotional mediators	Byrd AL	2020	PAI-BOR	OXTR	Emotional Dysregulation
The role of TPH2 variant rs4570625 in shaping infant attention to social signals	Kataja EL	2020	Multiple evaluations, no scales	rs4570625, TPH2	Emotional Dysregulation
Genetic associations with performance on a behavioral measure of distress intolerance	Amstadter AB	2012	BIRD	SLC6A4 5-HTTLPR l/s and COMT Val158Met-rs4680 variants	Emotional Dysregulation
Associations between a polymorphism in the hydroxysteroid (11-beta) dehydrogenase 1 gene, neuroticism and postpartum depression	Iliadis SI	2017	SSP	11B-DH1	Neuroticism
Combined linkage and association analyses of the 124-bp allele of marker D2S2944 with anxiety, depression, neuroticism and major depression	Beem AL	2006	ABV	124-bp allele of marker D2S2944	Neuroticism
Analysis of personality traits and their influence on the quality of life of postmenopausal women with regard to genetic factors	Schneider-Matyka D	2016	NEO	5-HTT, MAOA	Neuroticism
Serotonin transporter gene, childhood emotional abuse and cognitive vulnerability to depression	Antypa N	2010	NEO-PI-R	5-HTTLPR	Neuroticism
Family based association analyses between the serotonin transporter gene polymorphism (5-HTTLPR) and neuroticism, anxiety and depression	Middeldorp CM	2007	ABV	5-HTTLPR	Neuroticism
5-HTTLPR polymorphism is associated with nostalgia proneness: The role of neuroticism	Luo YLL	2019	BFI	5-HTTLPR	Neuroticism
Personality and the serotonin transporter gene: Associations in a longitudinal population-based study	Harro J	2009	EBBFI	5-HTTLPR	Neuroticism
Neuroticism is not associated with the serotonin transporter (5-HTTLPR) polymorphism	Flory JD	1999	NEO-FFI	5-HTTLPR	Neuroticism
Gender-specific association between serotonin transporter polymorphisms (5-HTTLPR and rs25531) and neuroticism, anxiety and depression in well-defined healthy Han Chinese	Chang CC	2017	MPI	5-HTTLPR	Neuroticism
Pleiotropy of the serotonin transporter gene for seasonality and neuroticism	Sher L	2000	NEO-PI-R	5-HTTLPR	Neuroticism
Serotonin transporter-linked promoter region polymorphism and personality traits in a Japanese population	Umekage T	2003	NEO-PI-R	5-HTTLPR	Neuroticism
The serotonin transporter length polymorphism, neuroticism, and depression: a comprehensive assessment of association	Willis-Owen SA	2005	EPQ	5-HTTLPR	Neuroticism
The serotonin transporter gene length polymorphism (5-HTTLPR) and life events: no evidence for an interaction effect on neuroticism and anxious depressive symptoms	Middeldorp CM	2010	ABV	5-HTTLPR	Neuroticism
Variations in 5-HTTLPR: relation to familiar risk of affective disorder, life events, neuroticism and cortisol	Vinberg M	2010	EPQ	5-HTTLPR	Neuroticism
Interaction between the 5-HTTLPR genotype, impact of stressful life events, and trait neuroticism on depressive symptoms in healthy volunteers	Markus CR	2013	Dutch Personality Inventory	5-HTTLPR	Neuroticism
The serotonin transporter polymorphism (5-HTTLPR) and personality: response style as a new endophenotype for anxiety	Plieger T	2014	neo	5-HTTLPR	Neuroticism
5-HTTLPR/rs25531 polymorphism and neuroticism are linked by resting state functional connectivity of amygdala and fusiform gyrus	Kruschwitz JD	2015	NEO	5-HTTLPR	Neuroticism
Association of a functional polymorphism in the serotonin transporter gene with personality traits in females in a Polish population	Dragan WL	2006	NEO	5-HTTLPR	Neuroticism
Sex-specific pathways among tri-allelic serotonin transporter polymorphism, trait neuroticism and generalized anxiety disorder	Chang HA	2020	mpi	5-HTTLPR	Neuroticism
Differential impact of serotonin transporter activity on temperament and behavior in persons with a family history of alcoholism in the Oklahoma Family Health Patterns Project	Lovallo WR	2014	EPQ	5-HTTLPR	Neuroticism
Association between the serotonin transporter gene and personality traits in borderline personality disorder patients evaluated with Zuckerman-Zuhlman Personality Questionnaire (ZKPQ)	Pascual JC	2007	ZKPQ	5-HTTLPR	Neuroticism
Polymorphisms of the serotonin transporter gene (5-HTTLPR, A/G SNP in 5-HTTLPR, and STin2 VNTR) and their relation to personality traits in healthy individuals from Russia	Kazantseva AV	2008	EPI	5-HTTLPR, A/G SNP in 5-HTTLPR, and STin2 VNTR	Neuroticism
Serotonin transporter and GABAA alpha 6 receptor variants are associated with neuroticism	Sen S	2004	NEO-PI	5-HTTLPR, GABAa Pro 385 Ser	Neuroticism
The assessment of the relationship between personality, the presence of the 5HTT and MAO-A polymorphisms, and the severity of climacteric and depressive symptoms in postmenopausal women	Jurczak A	2015	NEO-FFI	5-HTTLPR, MAO-A	Neuroticism
Polymorphisms in the serotonin transporter and monoamine oxidase A genes and their relationship to personality traits measured by the Temperament and Character Inventory and NEO Five-Factor Inventory in healthy volunteers	Samochowiec J	2004	NEO-FFI	5-HTTLPR, MAO-A	Neuroticism
Variants of the serotonin transporter gene and NEO-PI-R Neuroticism: No association in the BLSA and SardiNIA samples	Terracciano A	2009	NEO-PI-R	5-HTTPLPR	Neuroticism
The 5-HT1A C(-1019)G polymorphism, personality and electrodermal reactivity in a reward/punishment paradigm	Schmitz A	2009	NEO	5HT1A	neuroticism
The C(-1019)G 5-HT1A promoter polymorphism and personality traits: no evidence for significant association in alcoholic patients	Koller G	2006	NEO	5HT1A	neuroticism
Serotonin 2A receptor gene polymorphism and personality traits: no evidence for significant association	Tochigi M	2005	NEO	5ht2a	neuroticism
Polymorphism of the 5-HT(2A) receptor gene: association with stress-related indices in healthy middle-aged adults	Fiocco AJ	2007	NEO	5HT2A	NEUROTICISM
The Relationship between Personality Traits, the 5HTT Polymorphisms, and the Occurrence of Anxiety and Depressive Symptoms in Elite Athletes	Petito A	2016	NEO-FFI	5HTTLPR polymorphism	Neuroticism
Covariance structure of neuroticism and agreeableness: a twin and molecular genetic analysis of the role of the serotonin transporter gene	Jang KL	2001	NEO-PI	5HTTLPR polymorphism	Neuroticism
Affective and neuroendocrine stress reactivity to an academic examination: influence of the 5-HTTLPR genotype and trait neuroticism	Verschoor E	2011	DPQ	5HTTLPR polymorphism	Neuroticism
Interacting effects of the serotonin transporter gene and neuroticism in smoking practices and nicotine dependence	Lerman C	2000	EPI	5HTTLPR polymorphism	Neuroticism
The serotonin transporter gene and peer-rated neuroticism	Ball D	1997	NEO-FFI	5HTTLPR polymorphism	Neuroticism
Association between the serotonin transporter promoter polymorphism and personality traits in a primarily female population sample	Greenberg BD	2000	NEO-PI-R	5HTTLPR polymorphism	Neuroticism
Accurate, Large-Scale Genotyping of 5HTTLPR and Flanking Single Nucleotide Polymorphisms in an Association Study of Depression, Anxiety, and Personality Measures	Wray NR	2009	EPQ & TPQ	5HTTLPR polymorphism	Neuroticism
Neuroticism and polymorphisms in the serotonin transporter gene	Deary IJ	1999	NEO-FFI	5HTTLPR polymorphism	Neuroticism
An association study of a functional polymorphism of the serotonin transporter gene with personality and psychiatric symptoms	Jorm AF	1998	EPQ-R	5HTTLPR polymorphism	Neuroticism
Lack of association between the serotonin transporter promoter polymorphism (5-HTTLPR) and personality traits in asymptomatic patients with panic disorder	Wachleski C	2008	MMPI	5HTTLPR polymorphism	Neuroticism
5-HTTLPR S-allele: a genetic plasticity factor regarding the effects of life events on personality?	Kuepper Y	2012	FPI-R	5HTTLPR polymorphism	Neuroticism
Serotonin transporter promoter polymorphism, peripheral indexes of serotonin function, and personality measures in families with alcoholism	Stoltenberg SF	2002	NEO-FFI	5HTTLPR polymorphism	Neuroticism
Association between allelic variation of serotonin transporter function and neuroticism in anxious cluster C personality disorders	Jacob CP	2004	NEO-PI, TPQ	5HTTLPR polymorphism	Neuroticism
No association between serotonin transporter gene polymorphisms and personality traits	Gustavsson JP	1999	KSP	5HTTLPR polymorphism	Neuroticism
Gender differences in association between serotonin transporter gene polymorphism and personality traits	Du L	2000	NEO-FFI	5HTTLPR polymorphism	Neuroticism
Associations among the NEO Personality Inventory, Revised and the serotonin transporter gene-linked polymorphic region in elders: effects of depression and gender	Brummett BH	2003	NEO-PI-R	5HTTLPR polymorphism	Neuroticism
Serotonergic genotypes, neuroticism, and financial choices	Kuhnen CM	2013	NEO-SF	5HTTLPR polymorphism	Neuroticism
Non-linear association between the serotonin transporter promoter polymorphism and neuroticism: a caution against using extreme samples to identify quantitative trait loci	Sirota LA	1999	NEO-PI-R	5HTTLPR polymorphism	Neuroticism
Threat-related amygdala functional connectivity is associated with 5-HTTLPR genotype and neuroticism	Madsen MK	2016	NEO-PI-R	5HTTLPR polymorphism	Neuroticism
In search of positive mental health: Personality profiles and genetic polymorphisms	Nestor PG	2021	NEO-PI-R	5HTTLPR polymorphism	Neuroticism
SERT and BDNF polymorphisms interplay on neuroticism in borderline personality disorder	Salinas V	2020	NEO-FFI	5HTTLPR(SERT) VAL66MET(BDNF)	Neuroticism
Neuroticism and ABO blood types	Rinieris PM	1980	EPI	AB0	NEUROTICISM
ADH1A variation predisposes to personality traits and substance dependence	Zuo L	2010	NEO	ADH1A	neuroticism
Apolipoprotein E genotype impact on memory and attention in older persons: the moderating role of personality phenotype	Chapman BP	2018	NEO	APOE	neuroticism
Influence of genetic polymorphisms in the apolipoprotein (APOE) and the butyrylcholinesterase (BCHE) gene on stress markers in older adults: a 3-year study	Fiocco AJ	2009	NEO	APOE, BCHE	neuroticism
Gene by neuroticism interaction and cognitive function among older adults	Dar-Nimrod I	2012	NEO-FFI	Apolipoprotein E (ApoE) ε-4 allele(s)	Neuroticism
Influence of androgen receptor repeat polymorphisms on personality traits in men	Westberg L	2009	KSP, TCI	AR	Neuroticism
Association study of a brain-derived neurotrophic factor (BDNF) Val66Met polymorphism and personality trait and intelligence in healthy young females	Tsai SJ	2004	TPQ	BDNF	neuroticism
Brain derived neurotrophic factor Val66Met polymorphism, the five factor model of personality and hippocampal volume: Implications for depressive illness	Joffe RT	2009	NEO	BDNF	neuroticism
A genotype-endophenotype-phenotype path model of depressed mood: integrating cognitive and emotional markers	Gatt JM	2007	neo	BDNF	neuroticism
Effects of Mind-Body Training on Personality and Behavioral Activation and Inhibition System According to BDNF Val66Met Polymorphism	Jung YH	2016	NEO	BDNF	NEuroticism
Association of a functional BDNF polymorphism and anxiety-related personality traits	Lang UE	2005	NEO	BDNF	NEuroticism
A BDNF coding variant is associated with the NEO personality inventory domain neuroticism, a risk factor for depression	Sen S	2003	NEO	BDNF coding variant	Neuroticism
BDNF Val66Met genotype and neuroticism predict life stress: A longitudinal study from childhood to adulthood	Lehto K	2016	ECPBHS	BDNF val66met	Neuroticism
Interaction between BDNF Val66Met and dopamine transporter gene variation influences anxiety-related traits	Hünnerkopf R	2007	NEO-PI-R	BDNF Val66Met, DAT VNTR	Neuroticism
The psychiatric vulnerability gene CACNA1C and its sex-specific relationship with personality traits, resilience factors and depressive symptoms in the general population	Strohmaier J	2013	EPI	CACNA1C	Neuroticism
RASopathies are associated with a distinct personality profile	Bizaoui V	2018	BFQ-C	Cardiofaciocutaneous syndrome, Costello syndrome, neurofibromatosis type 1, and Noonan syndrome	Neuroticism
Preliminary Evidence That CD38 Moderates the Association of Neuroticism on Amygdala-Subgenual Cingulate Connectivity	Tabak BA	2020	EPQ	CD38	neuroticism
Genetic association between CELF4 rs1557341 polymorphism and neuroticism in Chinese Han population	An L	2019	NEO	CELF4	neuroticism
A novel differential susceptibility gene: CHRNA4 and moderation of the effect of maltreatment on child personality	Grazioplene RG	2013	CCQ TDA	CHRN4	Neuroticism
CHRNA5 and CHRNA3 variants and level of neuroticism in young adult Mexican American men and women	Criado JR	2014	MPI	CHRNA3	Neuroticism
A complex interplay between personality domains, marital status and a variant in CHRNA5 on the risks of cocaine, nicotine dependences and cocaine-induced paranoia	Zayats T	2013	NEO	CHRNA5	NEUROTICISM
CNR1 gene is associated with high neuroticism and low agreeableness and interacts with recent negative life events to predict current depressive symptoms	Juhasz G	2009	BFI	CNR1	Neuroticism
Exploring the Role of Contactins across Psychological, Psychiatric and Cardiometabolic Traits within UK Biobank	Morris J	2020	? (Questionario Online)	CNTN5	Neuroticism
Fearfulness, neuroticism/anxiety, and COMT Val158Met in long-term fear conditioning and extinction	Panitz C	2018	NEO	COMT	Neuroticism
Effect of COMT Val158Met polymorphism on personality traits and educational attainment in a longitudinal population representative study	Lehto K	2013	neo	COMT	Neuroticism
A Genetic Variant (COMT) Coding Dopaminergic Activity Predicts Personality Traits in Healthy Elderly	Kotyuk E	2015	NEO	comt	Neuroticism
Association between the COMT Val158Met polymorphism and propensity to anxiety in an Australian population-based longitudinal study of adolescent health	Olsson CA	2005	NEO	COMT	Neuroticism
Associations between the COMT Val/Met polymorphism, early life stress, and personality among healthy adults	Hoth KF	2006	ELSQ, NEO-FFI	COMT Val/Met polymorphism	Neuroticism
Association study of candidate variants of COMT with neuroticism, anxiety and depression	Wray NR	2008	EPQ-R	COMT Val158Met	Neuroticism
Direct, indirect and pleiotropic effects of candidate genes on internalizing disorder psychopathology	Hettema JM	2015	NEO-FFI, EPQ-RS	COMT, GAD1, RGS2, SLC6A4	Neuroticism
Association study of CREB1 with Major Depressive Disorder and related phenotypes	Hettema JM	2009	EPQ	CREB1	neuroticism
Moderation of the association between childhood maltreatment and neuroticism by the corticotropin-releasing hormone receptor 1 gene	DeYoung CG	2011	BFQ	CRHR1 SNPs (rs110402, rs242924, rs7209436)	Neuroticism
Association between corticotropin-releasing hormone receptor 2 (CRHR2) gene polymorphism and personality traits	Tochigi M	2006	NEO-PI-R	CRHR2 polymorphism	Neuroticism
CYP2A6 gene polymorphism and personality traits for NEO-FFI on the smoking behavior of youths	Waga C	2007	NEO-FFI	CYP2A6 gene polymorphism	Neuroticism
Sexually dimorphic link between dopamine D2 receptor gene and neuroticism-anxiety	Wacker J	2005	EPQ	DRD2	Neuroticism
Personality Traits or Genetic Determinants-Which Strongly Influences E-Cigarette Users?	Grzywacz A	2020	neo	DRD2	neuroticism
Dopamine Receptor DRD2 Gene rs1076560, Personality Traits and Anxiety in the Polysubstance Use Disorder	Suchanecka A	2020	NEO	DRD2	neuroticism
The role of the DRD2 C957T polymorphism in neuroticism in persons who stutter and healthy controls	Montag C	2012	NEO-FFI	DRD2 C957T polymorphism	Neuroticism
No association of DRD2, DRD3, and tyrosine hydroxylase gene polymorphisms with personality traits in the Japanese population	Hibino H	2006	NEO	DRD2, DRD3, TH	neuroticism
Cannabis-dependence risk relates to synergism between neuroticism and proenkephalin SNPs associated with amygdala gene expression: case-control study	Jutras-Aswad D	2012	ZKPQ	DRD2, PENK	Neuroticism
COMT and DRD3 polymorphisms, environmental exposures, and personality traits related to common mental disorders	Henderson AS	2000	EPQ	DRD3	neuroticism
Associations between the dopamine D4 receptor gene polymorphisms and personality traits in elite athletes	Michalowska-Sawczyn M	2019	NEO	DRD4	neuroticism
Association study of candidate variants from brain-derived neurotrophic factor and dystrobrevin-binding protein 1 with neuroticism, anxiety, and depression	Wray NR	2008	EPQ-R	DTNBP1, BDNF	neuroticism
An association between Epac-1 gene variants and anxiety and depression in two independent samples	Middeldorp CM	2010	ABV	Epac-1 gene variants	Neuroticism
Higher FKBP5, COMT, CHRNA5, and CRHR1 allele burdens are associated with PTSD and interact with trauma exposure: implications for neuropsychiatric research and treatment	Boscarino JA	2012	NEO	FKBP5, COMT, CHRNA5, CRHR1	NEuroticism
G72 and its association with major depression and neuroticism in large population-based groups from Germany	Rietschel M	2008	NEO-FFI	G72	Neuroticism
Association between glutamic acid decarboxylase genes and anxiety disorders, major depression, and neuroticism	Hettema JM	2006	EPQ	GAD1/2	Neuroticism
Polymorphisms in the GAD2 gene-region are associated with susceptibility for unipolar depression and with a risk factor for anxiety disorders	Unschuld PG	2009	EPQ	GAD2	neuroticism
Association between N-methyl-D-aspartate Receptor Subunit 2B Gene Polymorphisms and Personality Traits in a Young Japanese Population	Narita S	2018	neo	GRIN2B	neuroticism
Multi-trait analysis of genome-wide association summary statistics using MTAG	Turley P	2018	EPI	gwas	Neuroticism
Genetic variants associated with subjective well-being, depressive symptoms, and neuroticism identified through genome-wide analyses	Okbay A	2016	EPI?	gwas	Neuroticism
Association analysis in over 329,000 individuals identifies 116 independent variants influencing neuroticism	Luciano M	2018	EPQ-R-S	gwas	Neuroticism
Item-level analyses reveal genetic heterogeneity in neuroticism	Nagel M	2018	EPQ-R-SF	gwas	Neuroticism
Integrative analysis of genome-wide association study and common meQTLs for exploring the effects of DNA methylation on the development of neuroticism	Zhao S	2020	EPI	gwas	Neuroticism
Genetic contributions to two special factors of neuroticism are associated with affluence, higher intelligence, better health, and longer life	Hill WD	2020	EPI	gwas	Neuroticism
Genome-wide association study of the sensitivity to environmental stress and adversity neuroticism cluster	Nagel M	2020	EPQ	GWAS	Neuroticism
Integrating genome-wide association study and expression quantitative trait loci data identifies multiple genes and gene set associated with neuroticism	Fan Q	2017	EPI	GWAS	Neuroticism
A genome-wide association study of neuroticism in a population-based sample	Calboli FC	2010	EPQ	GWAS	Neuroticism
Pathway analysis of genome-wide association datasets of personality traits	Kim HN	2015	NEO-PI-R	GWAS	Neuroticism
Genome-wide association uncovers shared genetic effects among personality traits and mood states	Luciano M	2012	EPQ	GWAS	Neuroticism
Genome-wide association study of the five-factor model of personality in young Korean women	Kim HN	2013	NEO-PI-R	GWAS	Neuroticism
TMPRSS9 and GRIN2B are associated with neuroticism: a genome-wide association study in a European sample	Aragam N	2013	NEO-FFI	GWAS	Neuroticism
A genome-wide linkage study of individuals with high scores on NEO personality traits	Amin N	2012	NEO-FFi	GWAS	Neuroticism
Modeling prior information of common genetic variants improves gene discovery for neuroticism	Lo MT	2017	BFI	GWAS	Neuroticism
A whole genome association study of neuroticism using DNA pooling	Shifman S	2008	EPQ-R	GWAS	Neuroticism
Gene-based association analysis identifies 190 genes affecting neuroticism	Belonogova NM	2021	EPQ-RS	GWAS	Neuroticism
A genome-wide scan for Eysenckian personality dimensions in adolescent twin sibships: psychoticism, extraversion, neuroticism, and lie	Gillespie NA	2008	EPI	Gwas	Neuroticism
Genome-wide analysis of over 106 000 individuals identifies 9 neuroticism-associated loci	Smith DJ	2016		gwas	NEUROTICISM
The influence of X chromosome variants on trait neuroticism	Luciano M	2021	EPQ-R-SF	gwas (esp. HS6ST2)	Neuroticism
Linkage analysis of extremely discordant and concordant sibling pairs identifies quantitative-trait loci that influence variation in the human personality trait neuroticism	Fullerton J	2003	EPQ	Gwas (QTLs)	Neuroticism
Genome-wide association scan for five major dimensions of personality	Terracciano A	2010	NEO-PI-R	GWAS (SNAP25)	Neuroticism
Genomewide association analysis followed by a replication study implicates a novel candidate gene for neuroticism	van den Oord EJ	2008	EPQ-R	GWAS MAMDC1	Neuroticism
A genome scan of neuroticism in nicotine dependent smokers	Neale BM	2005	EPQ	Gwas?	Neuroticism
Genetic variation in Hyperpolarization-activated cyclic nucleotide-gated channels and its relationship with neuroticism, cognition and risk of depression	McIntosh AM	2012	NEO-FFI	HCN1-4	Neuroticism
Evaluation of psychological symptoms among presymptomatic HD gene carriers as measured by selected MMPI scales	Close Kirkwood S	2002	MMPI	HD gene	Neuroticism
Association study between the serotonin 1A receptor (HTR1A) gene and neuroticism, major depression, and anxiety disorders	Hettema JM	2008	EPQ	HTR1A gene	Neuroticism
Personality traits in Huntington's disease: An exploratory study of gene expansion carriers and non-carriers	Larsen IU	2016	neo	huntington	neuroticism
Follow-up association study of novel neuroticism gene MAMDC1	Hettema JM	2009	EPQR-N	MAMDC1	Neuroticism
Emotional stability is associated with the MAOA promoter uVNTR polymorphism in women	Rodríguez-Ramos Á	2019	BFI	MAO-A	Neuroticism
Gene-gene interaction analysis of personality traits in a Japanese population using an electrochemical DNA array chip analysis	Urata T	2007	NEO-FFI	MAO-A, COMT, DRD2, DRD3	Neuroticism
Association analysis of MAOA and COMT with neuroticism assessed by peers	Eley TC	2003	NEO-FFI	MAOA COMT	Neuroticism
Monoamine Oxidase A (MAOA) Gene and Personality Traits from Late Adolescence through Early Adulthood: A Latent Variable Investigation	Xu MK	2017	MPI	MAOA SNPs, rs3788862, rs5906957, and rs979606	Neuroticism
Analysis of Association between Norepinephrine Transporter Gene Polymorphisms and Personality Traits of NEO-FFI in a Japanese Population	Narita S	2015	NEO	NET	NEUROTICISM
Association of a functional variant of the nitric oxide synthase 1 gene with personality, anxiety, and depressiveness	Kurrikoff T	2012	EPIP NEO	NOS1	Neuroticism
A functional NPSR1 gene variant and environment shape personality and impulsive action: a longitudinal study	Laas K	2014	NEO	NPSR1	NEUROTICISM
An interaction of a NR3C1 polymorphism and antenatal solar activity impacts both hippocampus volume and neuroticism in adulthood	Montag C	2013	EPQ-R	NR3C1 polymorphism	Neuroticism
Effects of the Mu opioid receptor polymorphism (OPRM1 A118G) on pain regulation, placebo effects and associated personality trait measures	Peciña M	2015	NEO	OPRM1	neuroticism
The role of the Oxytocin-Neurophysin I gene in contributing to human personality traits promoting sociality	Chong A	2019	NEO	OXT – Neurophysin I	NEUROTICISM
Oxytocin receptor gene rs53576 polymorphism modulates oxytocin-dopamine interaction and neuroticism traits--a SPECT study	Chang WH	2014	MPI	OXTR	Neuroticism
Evidence for associations between PDE4D polymorphisms and a subtype of neuroticism	Heck A	2008	HAM-D?	PDE4D polymorphism	Neuroticism
Effects of prolonged wakefulness: the role of PERIOD3 genotypes and personality traits	Barbato G	2013	EPI	PERIOD3 genotypes	Neuroticism
Anxiety and comorbid measures associated with PLXNA2	Wray NR	2007	EPQ	PLXNA2	Neuroticism
Association of existing and new candidate genes for anxiety, depression and personality traits in older people	Luciano M	2010	NEO	PSEN1, CRP, FGA	neuroticism
Variants of the Aggression-Related RBFOX1 Gene in a Population Representative Birth Cohort Study: Aggressiveness, Personality, and Alcohol Use Disorder	Vaht M	2020	BFI	RBFOX1	Neuroticism
Genetic association between RGS1 and internalizing disorders	Hettema JM	2013	EPQ	RGS1	Neuroticism
Role of rs454214 in Personality mediated Depression and Subjective Well-being	Hou B	2020	FFM (BFQ)	rs454214	Neuroticism
An attempt to identify single nucleotide polymorphisms contributing to possible relationships between personality traits and oxytocin-related genes	Haram M	2014	NEO-FFI	Single nucleotide polymorphisms (SNPs) in the genes coding for oxytocin (OXT), vasopressin (AVP), the oxytocin receptor (OXTR) and CD38 (CD38)	Neuroticism
The role of dopamine transporter (SLC6A3) and dopamine D2 receptor/ankyrin repeat and kinase domain containing 1 (DRD2/ANKK1) gene polymorphisms in personality traits	Kazantseva A	2011	EPI & TCI-125	SLC6A3; DRD2/ANKK1	Neuroticism
Serotonin transporter protein gene polymorphism and personality measures in African American and European American subjects	Gelernter J	1998	NEO-FFI	SLC6A4 polymorphism	Neuroticism
Genetic variation in the hypothalamic-pituitary-adrenocortical axis regulatory factor, T-box 19, and the angry/hostility personality trait	Wasserman D	2007	NEO-PI-R	T-box 19 (TBX19) locus	Neuroticism
Association between a dinucleotide repeat polymorphism of the estrogen receptor alpha gene and personality traits in women	Westberg L	2003	KSP	TA-repeat polymorphism of the ER alpha gene	Neuroticism
Search for the influence of the tyrosine hydroxylase (TCAT)(n) repeat polymorphism on personality traits	Persson ML	2000	NEO-PI-R	TCAT polymorphism	Neuroticism
Combined analysis of association between personality traits and three functional polymorphisms in the tyrosine hydroxylase, monoamine oxidase A, and catechol-O-methyltransferase genes	Tochigi M	2006	NEO-PI-R	TH, MAOA, COMT	Neuroticism
Tryptophan hydroxylase-2 gene variation influences personality traits and disorders related to emotional dysregulation	Gutknecht L	2007	NEO	TPH2	neuroticism
Effect of tryptophan hydroxylase-2 gene polymorphism G-703 T on personality in a population representative sample	Lehto K	2015	FFM (BFQ)	TPH2 G-703T polymorphism	Neuroticism
Risk-taking behavior in a gambling task associated with variations in the tryptophan hydroxylase 2 gene: relevance to psychiatric disorders	Juhasz G	2010	NEO-PI-R, BFI	TPH2, TPH1, SLC6A4, HTR1A	Neuroticism
The Val66Met coding variant of the brain-derived neurotrophic factor (BDNF) gene does not contribute toward variation in the personality trait neuroticism	Willis-Owen SA	2005	EPQ	Val/met on BDNF gene	Neuroticism
Impact of vitamin D receptor VDR rs2228570 polymorphism in oldest old	Glocke M	2013	NEO	VDR	neuroticism
XBP1 gene polymorphism (-116C/G) and personality	Kato C	2005	NEO-PI-R	XBP1 gene (-116 C/G)	Neuroticism
Relationship between XBP1 genotype and personality traits assessed by TCI and NEO-FFI	Kusumi I	2005	NEO-FFI, TCI	XBP1 polymorphism	Neuroticism
Contribution of the 5-HTTLPR gene by neuroticism on weight gain in male and female participants	Markus CR	2012	SDPI	5HTTLPR polymorphism	Neuroticism
Association of genetic polymorphisms with personality profile in individuals without psychiatric disorders	Pelka-Wysiecka J	2012	NEO-FFI	COMT Val158Met, MAOA 3'VNTR, 5HTTLPR, 102T/C 5-HT2A, DAT 3'VNTR and DRD2 exon 8	Neuroticism
Amygdala responsiveness is modulated by tryptophan hydroxylase-2 gene variation	Canli T	2005	NEO-PI	TPH2	Neuroticism
Association of a functional polymorphism of the monoamine oxidase A gene promoter with personality and psychiatric symptoms	Jorm AF	2000	BIS/BAS, EPQ-R	MaoA-uVNTR	Neuroticism
A role for the DRD4 exon III VNTR in modifying the association between nicotine dependence and neuroticism	Ellis JA	2011	EPI	DRD4	Neuroticism
